# Supplementary material for: Evaluation of Integrated Community Case Management in Eight Districts of Central Uganda
Source: PLoS One. 2015 Aug 12;10(8):e0134767. doi: 10.1371/journal.pone.0134767 (PMC4534192; doi:10.1371/journal.pone.0134767)
Supplement: S1 Excel Spreadsheet — http://dx.doi.org/10.6084/m9.figshare.1460838 (XLSX) [file pone.0134767.s002.xlsx]

## Sheet: Cover
										ICCM CENTRAL ENDLINE SURVEY																																					ENGLISH
															HOUSEHOLD QUESTIONNAIRE
																										IDENTIFICATION
	DISTRICT:
	SUB-COUNTY:
	PARISH:
	LC1:
	EA/CLUSTER NUMBER:									.
	HOUSEHOLD NUMBER:										.
	CLUSTER TYPE: LONG SURVEY=1 SHORT SURVEY=2																					.
	NAME OF HOUSEHOLD HEAD:
																										INTERVIEWER VISITS
															1										2																				FINAL VISIT
	DATE																																								DAY
																																									MONTH
																																													2		0
																																									YEAR
	INTERVIEWER'S																																								INTERVIEWER
	NAME																																								NUMBER
	RESULT*																																								RESULT
	NEXT VISIT:								DATE
																																									TOTAL NUMBER
									TIME																																OF VISITS
	*RESULT CODES:
					1		COMPLETED									4		REFUSED
					2		NOT AT HOME									5		PARTLY COMPLETED														7		OTHER
					3		POSTPONED									6		INCAPACITATED																								(SPECIFY)
																																																	0
	LANGUAGE OF QUESTIONNAIRE																ENGLISH																								Q LANGUAGE
	NATIVE LANGUAGE OF RESPONDENT																																								N LANGUAGE
	TRANSLATOR USED (NOT AT ALL=1; SOMETIMES=2; ALL THE TIME=3)																																								TRANSLATOR USED?
	LANGUAGE:						01		LUGANDA											05		LUGBARA
							02		RUNYORO-RUTORO											06		ENGLISH
							03		LUO											07		OTHER
							04		RUNYANKOLE-RUKIGA
															FIELD SUPERVISOR																																DATA ENTRY
	NAME																																															CLERK
	DATE

## Sheet: ConsentHHQ
																										INFORMED CONSENT
	To be completed after information sheet has been read. (Signature or thumbprint required.)
	The information sheet for this study has been read to me and fully explained and necessary clarifications made.
	I understand that my participation is voluntary and I agree to take part.
	Participant's Signature:																																		Date:
																																									(dd/mm/yyyy)
	Participant’s Thumb print:
	RESPONDENT AGREES TO BE INTERVIEWED																			.		1		RESPONDENT DOES NOT AGREE TO BE INTERVIEWED																							.		2

## Sheet: HHQ_Q1-10
SECTION1.1-PEOPLE LIVING IN THE HOUSEHOLD
	LINE		USUAL RESIDENTS AND					RELATIONSHIP				SEX		RESIDENCE							AGE					ELIGIBILITY				CARETAKERS
	NO.		VISITORS					TO HEAD OF
								HOUSEHOLD
			Please give me the names					What is the				Is		Does				Did				How	old is			CIRCLE	CIRCLE		IF AGE
			of the people who usually					relationship of				(NAME)		(NAME)				(NAME)				(NAME)?				LINE	LINE		0-59 MONTHS
			live in your household					(NAME) to the				male or		usually				stay				If less than 1 year				NUMBER	NUMBER		Does
			starting with the head of					head of the				female?		live				here				write 00 in the box				OF ALL	OF ALL		(NAME)'s
			the household.					household?						here?				last				and give number of				WOMEN	CHILDREN		birth mother
																		night?				months next				AGE 15-49	AGE 0-59		live here
								SEE CODES														to the box					MONTHS		IF NO,
								BELOW.																			(0 to<5 yrs)		indicate
			AFTER LISTING THE																										line number
			NAMES AND RECORDING																										of caretaker
			THE RELATIONSHIP
			AND SEX FOR EACH
			PERSON, ASK
			QUESTIONS 2A-2C
			TO BE SURE THAT THE
			LISTING IS COMPLETE.
			THEN ASK APPROPRIATE
			QUESTIONS IN COLUMNS
			5-10 FOR EACH PERSON.
	Q01		Q02					Q03				Q04		Q05				Q06			Q07					Q08	Q09			Q10
												M	F	Y	N			Y	N			IN YEARS		MONTHS
	01											1	2	1	2			1	2							01	01
	02											1	2	1	2			1	2							02	02
	03											1	2	1	2			1	2							03	03
	04											1	2	1	2			1	2							04	04
	05											1	2	1	2			1	2							05	05
	06											1	2	1	2			1	2							06	06
	07											1	2	1	2			1	2							07	07
	08											1	2	1	2			1	2							08	08
	09											1	2	1	2			1	2							09	09
	10											1	2	1	2			1	2							10	10
	2A) Just to make sure that I have a complete																					CODES FOR Q03: RELATIONSHIP TO HEAD OF HOUSEHOLD
	listing. Are there any other persons such as small									YES			ENTER EACH					NO					01 = HEAD				08 = BROTHER OR SISTER
	children or infants that we have not listed?												IN TABLE										02 = WIFE OR HUSBAND				09 = NIECE/NEPHEW BY BLOOD
	2B) Are there any other people who may not be																						03 = SON OR DAUGHTER				10 = NIECE/NEPHEW BY MARRIAGE
	members of your family, such as domestic									YES			ENTER EACH					NO					04 = SON-IN-LAW OR				11 = OTHER RELATIVE	BY BLOOD
	servants, lodgers, or friends who usually live here?												IN TABLE										DAUGHTER-IN-LAW				12 = ADOPTED/FOSTER/
	2C) Are there any guests or temporary visitors																						05 = GRANDCHILD				STEPCHILD	BY MARRIAGE
	staying here, or anyone else who stayed here last									YES			ENTER EACH					NO					06 = PARENT				13 = NOT RELATED
	night, who have not been listed?												IN TABLE										07 = PARENT-IN-LAW				98 = DON'T KNOW
	LINE		USUAL RESIDENTS AND					RELATIONSHIP				SEX		RESIDENCE								AGE				ELIGIBILITY				CARETAKERS
	NO.		VISITORS					TO HEAD OF
								HOUSEHOLD
			Please give me the names					What is the				Is		Does				Did				How	old is			CIRCLE	CIRCLE		IF AGE
			of the people who usually					relationship of				(NAME)		(NAME)				(NAME)				(NAME)?				LINE	LINE		0-59 MONTHS
			live in your household					(NAME) to the				male or		usually				stay				If less than 1 year				NUMBER	NUMBER		Does
			starting with the head of					head of the				female?		live				here				write 0 in the box				OF ALL	OF ALL		(NAME)'s
			the household.					household?						here?				last				and give number of				WOMEN	CHILDREN		birth mother
																		night?				months next to				AGE 15-49	AGE 0-59		live here
								SEE CODES														the box					MONTHS		IF NO,
								BELOW.																			(0 to <5 yrs)		indicate
			AFTER LISTING THE																										line number
			NAMES AND RECORDING																										of caretaker
			THE RELATIONSHIP
			AND SEX FOR EACH
			PERSON, ASK
			QUESTIONS 2A-2C
			TO BE SURE THAT THE
			LISTING IS COMPLETE.
			THEN ASK APPROPRIATE
			QUESTIONS IN COLUMNS
			5-10 FOR EACH PERSON.
	Q01		Q02					Q03				Q04		Q05				Q06			Q07					Q08	Q09			Q10
												M	F	Y	N			Y	N		IN YEARS
	11											1	2	1	2			1	2							11	11
	12											1	2	1	2			1	2							12	12
	13											1	2	1	2			1	2							13	13
	14											1	2	1	2			1	2							14	14
	15											1	2	1	2			1	2							15	15
	16											1	2	1	2			1	2							16	16
	17											1	2	1	2			1	2							17	17
	18											1	2	1	2			1	2							18	18
	19											1	2	1	2			1	2							19	19
	20											1	2	1	2			1	2							20	20
	TICK HERE IF CONTINUATION SHEET USED																					CODES FOR Q03: RELATIONSHIP TO HEAD OF HOUSEHOLD
																							01 = HEAD				08 = BROTHER OR SISTER
	2A) Just to make sure that I have a complete																						02 = WIFE OR HUSBAND				09 = NIECE/NEPHEW BY BLOOD
	listing. Are there any other persons such as small									YES			ENTER EACH					NO					03 = SON OR DAUGHTER				10 = NIECE/NEPHEW BY MARRIAGE
	children or infants that we have not listed?												IN TABLE										04 = SON-IN-LAW OR				11 = OTHER RELATIVE
	2B) Are there any other people who may not be																						DAUGHTER-IN-LAW				12 = ADOPTED/FOSTER/
	members of your family, such as domestic									YES			ENTER EACH					NO					05 = GRANDCHILD				STEPCHILD
	servants, lodgers, or friends who usually live here?												IN TABLE										06 = PARENT				13 = NOT RELATED
	2C) Are there any guests or temporary visitors																						07 = PARENT-IN-LAW				98 = DON'T KNOW
	staying here, or anyone else who stayed here last									YES			ENTER EACH					NO
	night, who have not been listed?												IN TABLE

## Sheet: HHQ_Q101-141
SECTION 1.2- CHARACTERISTICS OF HEAD OF HOUSEHOLD
	NO.									QUESTIONS AND FILTERS
	101			Indicate who is responding to the questions																														HEAD OF HOUSEHOLD										.
																																		OTHER								.
																																		LINE NO (Q01)							.
	102			Sex of respondent																														MALE					.
																																		FEMALE					.
	103			Occupation of head of household																														FARMER/PEASANT										.
																																		CIVIL SERVANT							.
																																		BUSINESSMAN/WOMAN											.
																																		POLITICIAN						.
																																		CASUAL WORKER								.
																																		UNEMPLOYED
																																		OTHER ________________________________
																																									(SPECIFY)
	104			Can the head of household read and write?																														YES		.
																																		NO		.
																																		DON’T KNOW						.
	105			Has the head of household ever attended school?																														YES		.
																																		NO		.
	106			What is the highest level of school attended:																														PRIMARY						.
				primary, '0' level, 'A' level, or university or tertiary?																														'O' LEVEL						.
																																		'A' LEVEL						.
																																		UNIVERSITY/TERTIARY											.
	107			What is the highest (class/year) completed at that
				level?																														CLASS/YEAR							.
SECTION 1.3- CHARACTERISTICS OF HOUSE AND ASSETS
	NO.									QUESTIONS AND FILTERS
	108			MAIN MATERIAL OF THE ROOF.																														NATURAL ROOFING
																																			THATCH						. . . . . . . . . . . . . . . . . . . . . . . . . . . . . . . . . . . . . . .
						RECORD OBSERVATION.																													MUD/CLAY						. . . . . . . . . . . . . . . . . . . . . . . . . . . . . . . . . . . . . . .
						MARK ONLY ONE.																													GRASS/PAPYRUS/BANANA LEAF
																																		FINISHED ROOFING
																																			WOOD/PLANKS							. . . . . . . . . . . . . . . . . . . . . . . . . . . . . . . . . . . . . . .
																																			IRON/ZINC/ALUMINIUM SHEETS														. . . . . . . . . . . . . . . . . . . . . . . . . . . . . . . . . . . . . . .
																																			ASBESTOS						. . . . . . . . . . . . . . . . . . . . . . . . . . . . . . . . . . . . . . .
																																			TILES				. . . . . . . . . . . . . . . . . . . . . . . . . . . . . . . . . . . . . . .
																																			TIN				. . . . . . . . . . . . . . . . . . . . . . . . . .	. . . . . . . . . . . . . . . . . . . . . . . . . . . . . . . . . . . . . . .
																																			CEMENT					. . . . . . . . . . . . . . . . . . . . . . . . . . . . . . . . . . . . . . .
																																		OTHER					_____________________
																																										(SPECIFY)
	109			MAIN MATERIAL OF THE WALLS.																														NATURAL WALLS
																																			REED						.
						RECORD OBSERVATION.																													GRASS						.
						MARK ONLY ONE.																												RUDIMENTARY WALLS												. . . . . . . . . . . . . . . . . . . . . . . . . . . . . . . . . . . . . . .
																																			MUD						.
																																			BRICK						.
																																		FINISHED WALLS
																																			UNPLASTERED-CEMENT											. . . . . . . . . . . . . . . . . . .
																																			PLASTERED-CEMENT										. . . . . . . . . . . . . . . . . . . . . . . . . . . . . . . . . . . . . . . .
																																			STONE					. . . . . . . . . . . . . . . . . . . . . . . . . . . . . . . . . . . . . . . .
																																			WOOD					.
																																		OTHER					_____________________
																																										(SPECIFY)
	110			CHARACTERISTICS OF WINDOWS																														REED			.
																																		WOOD					.						.
					RECORD OBSERVATION.																													OPEN SPACE						.					. . . . . . . . . . . . . . . . . . .
					MARK ONLY ONE.																													OPEN SPACE WITH CURTAINS											. . . . . . . . . . . . . . . . . . .
																																		ALUMINIUM/STEEL							. . . . . . . . . . . . . . . . . . .						. . . . . . . . . . . . . . . . . . . . . . . . . . . . . . . . . . . . . . .
																																		NO WINDOWS								.
																																		OTHER
																																									(SPECIFY)
	NO.									QUESTIONS AND FILTERS
	111			What is the main type of fuel used for cooking?																														FIREWOOD						. . . . . . . . . . . . . . . . . . . . . . . . . . . . . . . . . . . . . . . .
																																		CHARCOAL						. . . . . . . . . . . . . . . . . . . . . . . . . . . . . . . . . . . . . . . .
																																		PARAFFIN / KEROSENE											. . . . . . . . . . . . . . . . . . . . . . . . . . . . . . . . . . . . . . .
																																		GAS			. . . . . . . . . . . . . . . . . . . . . . . . . . . . . . . . . . . . . . . . . . . . . . . . . . . . . . . . . . . . . . . . . . . . . . . . . . . . .
																																		ELECTRICITY							. . . . . . . . . . . . . . . . . . . . . . . . . . . . . . . . . . . . . . .
																																		CROP RESIDUALS, STRAW, GRASS															. . . . . . . . . . . . . . . . . . . . . . . . . . . . . . . . . . . . . . . . . . . .
																																		ANIMAL DUNG								. . . . . . . . . . . . . . . . . . . . . . . . . . . . . . . . . . . . . . . .
																																		NO FOOD COOKED IN HOUSEHOLD															. . . . . . . . . . . . . . . . . . . . . . . . . . . . . . . . . . . . . . . . . . . .
																																		OTHER					_
																																											(SPECIFY)
	112			What is the main source of drinking water?																														PIPED WATER TO HOME											. . . . . . . . . . . . . . . . . . . . . . . . . . . . . . . . . . . . . . . . . . . .
																																		PUBLIC TAP							. . . . . . . . . . . . . . . . . . . . . . . . . . . . . . . . . . . . . . . . . . . .
																																		UNPROTECTED WELL										. . . . . . . . . . . . . . . . . . . . . . . . . . . . . . . . . . . . . . . . . . . .
																																		PROTECTED WELL								. . . . . . . . . . . . . . . . . . . . . . . . . . . . . . . . . . . . . . . . . . . .
																																		UNPROTECTED SPRING											. . . . . . . . . . . . . . . . . . . . . . . . . . . . . . . . . . . . . . . . . . . .
																																		PROTECTED SPRING										. . . . . . . . . . . . . . . . . . . . . . . . . . . . . . . . . . . . . . .
																																		BOREHOLE						. . . . . . . . . . . . . . . . . . . . . . . . . . . . . . . . . . . . . . . . . . . .
																																		RIVER/STREAM								. . . . . . . . . . . . . . . . . . . . . . . . . . . . . . . . . . . . . . . . . . . .
																																		STAGNANT POOL/LAKE											. . . . . . . . . . . . . . . . . . . . . . . . . . . . . . . . . . . . . . .
																																		RAINWATER COLLECTION												. . . . . . . . . . . . . . . . . . . . . . . . . . . . . . . . . . . . . . .
																																		PURCHASE WATER/TRUCK												. . . . . . . . . . . . . . . . . . . . . . . . . . . . . . . . . . . . . . .
																																		OTHER
																																										(SPECIFY)
	113			What kind of toilet facility do members of your household																														FLUSH TOILET (SINK TANK)												. . . . . . . . . . . . . . . . . . . . . . . . . . . . . . . . . . . . . . .
				usually use?																														VIP LATRINE							. . . . . . . . . . . . . . . . . . . . . . . . . . . . . . . . . . . . . .
																																		EC0SAN				. . . . . . . . . . . . . . . . . . . . . . . . . . . . . . . . . . . . . . . . . . .
																																		PIT LATRINE							. . . . . . . . . . . . . . . . . . . . . . . . . . . . . . . . . . . . . . .
																																		SHARED/PUBLIC TOILET											. . . . . . . . . . . . . . . . . . . . . . . . . . . . . . . . . . . . . . .
																																		COMPOSTING TOILET										. . . . . . . . . . . . . . . . . . . . . . . . . . . . . . . . . . . . . . .
																																		NO FACILITY/BUSH/FIELD												. . . . . . . . . . . . . . . . . . . . . . . . . . . . . . . . . . . . . . .
																																		OTHER
																																										(SPECIFY)
	114			Does the household have any of the following
				means of transport?																																													YES
				a)	Animal transport?																													ANIMAL TRANSPORT										. . . . . . . . . . . . . . . . . . . . . . . . . . . . . . . . . . . . . . . . . . .					1
				b)	A bicycle?																													BICYCLE					. . . . . . . . . . . . . . . . . . . . . . . . . . . . . . . . . . . . . . . . . . .										1
				c)	A motorcycle or motor scooter?																													MOTORCYCLE/SCOOTER												. . . . . . . . . . . . . . . . . . . . . . . . . . . . . . . . . . . . . . . . . . .			1
				e)	A car or truck?																													CAR/TRUCK							. . . . . . . . . . . . . . . . . . . . . . . . . . . . . . . . . . . . . . . . . . .								1
				f)	A boat																													BOAT				. . . . . . . . . . . . . . . . . . . . . . . . . . . . . . . . . . . . . . . . . . .											1
				g)	No transport																													NO TRANSPORT								. . . . . . . . . . . . . . . . . . . . . . . . . . . . . . . . . . . . . . . . . . .							1
	115			Does your household have:																																													YES
				a)	Electricity (fixed line)?																													ELECTRICITY							. . . . . . . . . . . . . . . . . . . . . . . . . . . . . . . . . . . . . . . . . . .								1
				b)	Solar power/generator																													SOLAR POWER/GENERATOR													. . . . . . . . . . . . . . . . . . . . . . . . . . . . . . . . . . . . . . . . . . .		1
				c)	A radio?																													RADIO				. . . . . . . . . . . . . . . . . . . . . . . . . . . . . . . . . . . . . . . . . . .											1
				d)	A television?																													TELEVISION						. . . . . . . . . . . . . . . . . . . . . . . . . . . . . . . . . . . . . . . . . . .									1
				e)	A mobile phone?																													MOBILE PHONE								. . . . . . . . . . . . . . . . . . . . . . . . . . . . . . . . . . . . . .							1
				f)	A fixed phone?																													FIXED PHONE							. . . . . . . . . . . . . . . . . . . . . . . . . . . . . . . . . . . . . . . . . . .								1
				g)	A refrigerator?																													REFRIGERATOR								. . . . . . . . . . . . . . . . . . . . . . . . . . . . . . . . . . . . . . . . . . .							1
	116			Does the household own any animals																														YES		.
																																		NO		.
	116A			Number of animals the household owns
					IF UNKNOWN, ENTER '998'.											IF NONE ENTER '000'
				a)	Cows?																													COWS			. . . . . . . . . . . . . . . . . . . . . . . . . . . . . . . . . . . . . . . . . . . . . . . . .
				b)	Goats?																													GOATS				. . . . . . . . . . . . . . . . . . . . . . . . . . . . . . . . . . . . . . . . . . . . . . . . .
				c)	Horses, donkeys, or mules?																													HORSES/DONKEYS/MULES
				d)	Chickens?																													CHICKENS					. . . . . . . . . . . . . . . . .
				e)	Sheep?																													SHEEP				. . . . . . . . . . . . . . . . . . . . . . . . . . . . . . . . . . . . . . . . . . . . . . . . .
				f)	Pigs?																													PIGS			. . . . . . . . . . . . . . . . . . . . . . . . . . . . . . . . . . . . . . . . . . . . . . . . .
				g)	Other livestock																													OTHER LIVESTOCK									. . . . . . . . . . . . . . . . . . . . . . . . . . . . . . . . . . . . . . . . . . . . . . . . .
	NO.									QUESTIONS AND FILTERS
	117			Does the household own agricultural land?																														YES, BOUGHT LAND									. . . . . . . . . . . . . . . . . . . . . . . . . . . . . . . . . . . . . . . . . . . . . . . . .
																																		YES, GIFTED LAND								. . . . . . . . . . . . . . . . . . . . . . . . . . . . . . . . . . . . . . . . . . . . . . . . .
					IF YES: was it bought, gifted to you, or provided free?																													YES, LAND BOTH BOUGHT AND GIFTED
																																		YES, LAND PROVIDED FREE													. . . . . . . . . . . . . . . . . . . . . . . . . . . . . . . . . . . . . . . . . . . . . . . . .
																																		NO LAND OWNERSHIP										. . . . . . . . . . . . . . . . . . . . . . . . . . . . . . . . . . . . . . . . . . . . . . . . .
	118			How many acres of agricultural land land does this																														ACRES				. . . . . . . . . . . . . . . . . . . . . . . . . . . . . . . . . . . . . . . . . . . . . . . . .
				household own?
					(PUT 9999.8 IF DON'T KNOW)
	119			How many sleeping spaces are in your household?																														NUMBER
				(Beds, mats, mattresses, mukekas, etc)																														OF SLEEPING PLACES										. . . . . . . . . . . . . . . . . . . . . . . . . . . . . . . . . . . . . . . . . . . . . . . . .
					INCLUDE PLACES USED JUST OUTSIDE THE HOUSE
SECTION 1.4- HOUSEHOLD PROTECTION FROM MALARIA
	NO.									QUESTIONS AND FILTERS
	120			At any time in the past 12 months, has anyone come into your																														YES		.
				house to spray the interior walls of your dwelling against																														NO		.
				mosquitoes?																														DON'T KNOW							. . . . . . . . . . . . . . . . . . . . . . . . . . . . . . . . . . . . . . . . . . . . . . . . .
	121A			How was the spraying done?																														IRS		.
					PROBE IF INDOOR RESIDUAL SPRAYING (IRS) USING PICTURES																													OTHER				. . . . . . . . . . . . . . . . . . . . . . . . . . . . . . . . . . . . . . . . . . . . . . . . .
	121B			How many months ago was the house last sprayed?
					IF LESS THAN ONE MONTH, RECORD ‘00’ MONTHS AGO.																													MONTHS AGO								. . . . . . . . . . . . . . . . . . . . . . . . . . . . . . . . . . . . . . . . . . . . . . . . .
	122			Does your household use any of the following
				against mosquitoes?																																													YES
				a)	Spray (Doom, etc)																													SPRAY				. . . . . . . . . . . . . . . . . . . . . . . . . . . . . . . . . . . . . . . . . . . . . . . . .											1
				b)	Magic paper or coils																													COILS				. . . . . . . . . . . . . . . . . . . . . . . . . . . . . . . . . . . . . . .											1
				c)	Herbs or plants																													HERBS				. . . . . . . . . . . . . . . . . . . . . . . . . . . . . . . . . . . . . . .											1
	123			Does your household have any mosquito nets that can be used																														YES		.
				while sleeping?																														NO		.
	124			How many mosquito nets does your household have?
																																		NUMBER OF NETS								. . . . . . . . . . . . . . . . . . . . . . . . . . . . . . . . . . . . . . .
																	NET # 1																		NET # 2								NET # 3
	125			ASK TO SEE THE													OBSERVED						. . . . . . . . . . . . .				1				OBSERVED						. . . . . . . . . . . . .			1			OBSERVED						. . . . . . . . . . . . .
				NETS IN THE HOUSEHOLD													NOT OBSERVED							.			2				NOT OBSERVED								. . . . . . . . . . . . .	2			NOT OBSERVED
					IF THERE ARE MORE
					THAN THREE NETS
					USE ADDITIONAL SHEETS
	126			How long ago did													MONTHS													MONTHS													MONTHS
				your household obtain the
				mosquito net?													YEARS													YEARS													YEARS
					IF LESS THAN ONE
					MONTH, WRITE '00'.												NOT SURE							.			98			NOT SURE						.				98			NOT SURE						.
	127			Where did your household												GOV'T HOSPITAL/													GOV'T HOSPITAL/													GOV'T HOSPITAL/
				get the mosquito net from?												HEALTH CENTRE								. . . . . . . . . . . . .			01		HEALTH CENTRE							. . . . . . . . . . . . .				01		HEALTH CENTRE
																PRIVATE HOSPITAL													PRIVATE HOSPITAL													PRIVATE HOSPITAL
																/HEALTH CENTRE								. . . . . . . . . . . . .			02		/HEALTH CENTRE							. . . . . . . . . . . . .				02		/HEALTH CENTRE
																VHT/CMD						. . . . . . . . . . . . .					03		VHT/CMD					. . . . . . . . . . . . .						03		VHT/CMD					. . . . . . . . . . . . .
																PHARMACY							. . . . . . . . . . . . .				04		PHARMACY						. . . . . . . . . . . . .					04		PHARMACY						. . . . . . . . . . . . .
																SHOP				. . . . . . . . . . . . . . . . . . . . . . . . . .							05		SHOP					.						05		SHOP					.
																OPEN MARKET							. . . . . . . . . . . . .				06		OPEN MARKET						. . . . . . . . . . . . .					06		OPEN MARKET							. . . . . . . . . . . . .
																HAWKER					. . . . . . . . . . . . . . . . . . . . . . . . . .						07		HAWKER						.					07		HAWKER						.
																PROJECT/NGO							. . . . . . . . . . . . .				08		PROJECT/NGO						. . . . . . . . . . . . .					08		PROJECT/NGO							. . . . . . . . . . . . .
																MASS CAMPAIGN									….		09		MASS CAMPAIGN							.				09		MASS CAMPAIGN
																CHURCH					. . . . . . . . . . . . .						10		CHURCH						.					10		CHURCH						.
																OTHER											96		OTHER											96		OTHER
																					(SPECIFY)													(SPECIFY)													(SPECIFY)
																DON'T KNOW											98		DON'T KNOW											98		DON'T KNOW
																	NET # 1																		NET # 2								NET # 3
	128			OBSERVE OR ASK THE												'LONGLASTING' NET													'LONGLASTING' NET													'LONGLASTING' NET
				BRAND OR TYPE OF												BRAND A	PERMANET						. . . . . . . . . . . . .				11			PERMANET						. . . . . . . . . . . . .				11		BRAND A	PERMANET						. . . . . . . . . . . . .
				MOSQUITO NET.													DURANET					. . . . . . . . . . . . .					12			DURANET					. . . . . . . . . . . . .		.			12			DURANET					. . . . . . . . . . . . .
																	INTERCEPTOR							. . . . . . . . . . . . .			13			INTERCEPTOR							. . . . . . . . . . . . .			13			INTERCEPTOR						. . . . . . . . . . . . .
					IF NET NOT OBSERVED												NETPROTECT						. . . . . . . . . . . . .	. . . . . . . . . . . . .			14			NETPROTECT							. . . . . . . . . . . . .			14			NETPROTECT						. . . . . . . . . . . . .
					AND BRAND CANNOT												OLYSET				. . . . . . . . . . . . .	.					15			OLYSET					.					15			OLYSET					.
					BE DETERMINED												DAWA PLUS						. . . . . . . . . . . . .				16			DAWA PLUS						. . . . . . . . . . . . .				16			DAWA PLUS						. . . . . . . . . . . . .
					SHOW RESPONDENT												ICON LIFE					. . . . . . . . . . . . .					17			ICON LIFE					. . . . . . . . . . . . .					17			ICON LIFE					. . . . . . . . . . . . .
					BRAND PICTURES																					(ALL SKIP TO 133)														(ALL SKIP TO 133)
																FACTORY NET WITH													FACTORY NET WITH													FACTORY NET WITH
																INSECTICIDE KIT													INSECTICIDE KIT													INSECTICIDE KIT
																	KO NET				. . . . . . . . . . . . .	.					21			KO NET					.					21			KO NET					.
																	KOOPER NET						. . . . . . . . . . . . .				22			KOOPER NET						. . . . . . . . . . . . .				22			KOOPER NET						. . . . . . . . . . . . .
																	ICONET				. . . . . . . . . . . . . . . . . . . . . . . . . .						23			ICONET					.					23			ICONET					.
																	SAFI NET					.					24			SAFI NET					.					24			SAFI NET					.
																	SLEEPNET					. . . . . . . . . . . . .					25			SLEEPNET					. . . . . . . . . . . . .					25			SLEEPNET						. . . . . . . . . . . . .
																FACTORY NET WITH													FACTORY NET WITH													FACTORY NET WITH
																NO INSECTICIDE													NO INSECTICIDE													NO INSECTICIDE
																	B52			.							31			B52			.							31			B52			.
																	BAMBOO HUT							. . . . . . . . . . . . .	.		32			BAMBOO HUT							. . . . . . . . . . . . .			32			BAMBOO HUT						. . . . . . . . . . . . .
																	CENTURY					. . . . . . . . . . . . .					33			CENTURY					. . . . . . . . . . . . .					33			CENTURY					. . . . . . . . . . . . .
																	LUCKY NET					. . . . . . . . . . . . .					34			LUCKY NET						. . . . . . . . . . . . .				34			LUCKY NET						. . . . . . . . . . . . .
																	VICTORIA					. . . . . . . . . . . . .					35			VICTORIA					. . . . . . . . . . . . .					35			VICTORIA					. . . . . . . . . . . . .
																HOMEMADE NET								. . . . . . . . . . . . .			41		HOMEMADE NET								. . . . . . . . . . . . .			41		HOMEMADE NET
																NO LABEL						. . . . . . . . . . . . .					51		NO LABEL						. . . . . . . . . . . . .					51		NO LABEL						. . . . . . . . . . . . .
																OTHER											96		OTHER											96		OTHER
																					(SPECIFY)													(SPECIFY)													(SPECIFY)
																DON’T KNOW BRAND											98		DON’T KNOW BRAND											98		DON’T KNOW BRAND
	129			When you got the mosquito													YES			.							1			YES		.								1			YES		.
				net was it already													NO			.							2			NO		.								2			NO		.
				factory treated with insecticide													NOT SURE					. . . . . . . . . . . . .					8			NOT SURE					. . . . . . . . . . . . .					8			NOT SURE					. . . . . . . . . . . . .
				to kill or repel mosquitoes?
	130			When you got the mosquito													YES			.							1			YES		.								1			YES		.
				net, did it come packaged													NO			.							2			NO		.								2			NO		.
				with a treatment kit?													NOT SURE							.			8			NOT SURE						.				8			NOT SURE						.
	131			Since you got the mosquito													YES			.							1			YES			.							1			YES			.
				net, was it ever soaked or													NO			.							2			NO			.							2			NO			.
				dipped in a chemical to repel													NOT SURE					. . . . . . . . . . . . .					8			NOT SURE					. . . . . . . . . . . . .					8			NOT SURE					. . . . . . . . . . . . .
				mosquitos or bugs?																						(SKIP TO 133)													(SKIP TO 133)
	132			How long ago was													MONTHS													MONTHS													MONTHS
				the net last soaked or dipped?													AGO				.									AGO				.									AGO				.
				IF LESS THAN 1 MONTH,													MORE THAN													MORE THAN													MORE THAN
				RECORD '00'.													2 YEARS AGO						. . . . . . . . . . . . .				95			2 YEARS AGO						. . . . . . . . . . . . .				95			2 YEARS AGO						. . . . . . . . . . . . .
				IF LESS THAN 2 YEARS
				RECORD MONTHS													NOT SURE					. . . . . . . . . . . . .					98			NOT SURE					. . . . . . . . . . . . .					98			NOT SURE					. . . . . . . . . . . . .
	133			Did anyone sleep under													YES			.							1			YES		.								1			YES		.
				this mosquito net last night?																					(SKIP TO 134)													(SKIP TO 134)
																	NO			.							2			NO		.								2			NO		.
																	NOT SURE					. . . . . . . . . . . . .					8			NOT SURE					. . . . . . . . . . . . .					8			NOT SURE					. . . . . . . . . . . . .
																									(SKIP TO 135)														(SKIP TO 135)
	133A			What are some of the													TOO HOT					. . . . . . . . .					A			TOO HOT					. . . . . . . . .					A			TOO HOT					. . . . . . . . .
				reasons why this net was not													DON'T LIKE SMELL										B			DON'T LIKE SMELL										B			DON'T LIKE SMELL
				used?													NO MOSQUITOES NOW										C			NO MOSQUITOES NOW										C			NO MOSQUITOES NOW
																	NO MALARIA NOW										D			NO MALARIA NOW										D			NO MALARIA NOW
																	NET TOO OLD/TOO													NET TOO OLD/TOO													NET TOO OLD/TOO
					MULTIPLE OPTIONS													MANY HOLES									E				MANY HOLES									E				MANY HOLES
					POSSIBLE												NO SPACE										F			NO SPACE										F			NO SPACE
																	DON'T KNOW TO HANG										G			DON'T KNOW TO HANG										G			DON'T KNOW TO HANG
																	NET NOT HUNG								. . . ..		H			NET NOT HUNG								. . . ..		H			NET NOT HUNG
																	NET NOT AVAILABLE													NET NOT AVAILABLE													NET NOT AVAILABLE
																	OR AROUND										I			OR AROUND										I			OR AROUND
																	NET USER NOT AROUND										J			NET USER NOT AROUND										J			NET USER NOT AROUND
																	SURPLUS NET										K			SURPLUS NET										K			SURPLUS NET
																	OTHER____________										X			OTHER____________										X			OTHER____________
																					(SPECIFY)													(SPECIFY)													(SPECIFY)
																	DON'T KNOW								. . . . .		Z			DON'T KNOW								. . . . .		Z			DON'T KNOW
																									(ALL SKIP TO 135)													(ALL SKIP TO 135)
																	NET # 1																		NET # 2								NET # 3
	134			Who slept under this													NAME													NAME													NAME
				mosquito
				net last night?													LINE													LINE													LINE
																	NUMBER													NUMBER													NUMBER
					RECORD THE PERSON'S
					NAME AND LINE NUMBER												NAME													NAME													NAME
					FROM THE HOUSEHOLD
					SCHEDULE												LINE													LINE													LINE
																	NUMBER													NUMBER													NUMBER
																	NAME													NAME													NAME
																	LINE													LINE													LINE
																	NUMBER													NUMBER													NUMBER
																	NAME													NAME													NAME
																	LINE													LINE													LINE
																	NUMBER													NUMBER													NUMBER
																	NAME													NAME													NAME
																	LINE													LINE													LINE
																	NUMBER													NUMBER													NUMBER
																	NAME													NAME													NAME
																	LINE													LINE													LINE
																	NUMBER													NUMBER													NUMBER
	135															GO BACK TO 125 FOR													GO BACK TO 125 FOR													GO TO 125 IN FIRST COLUMN OF A
																NEXT NET; OR, IF NO													NEXT NET; OR, IF NO													ADDITIONAL SHEET; OR, IF NO
																MORE NETS, GO TO 136.													MORE NETS, GO TO 136.													MORE NETS, GO TO 136.
																									ADDITIONAL NET SHEET
																	NET # 4															NET # 5											NET # 6
	125			ASK TO SEE THE													OBSERVED						. . . . . . . . . . . . .				1				OBSERVED					. . . . . . . . . . . . .					1		OBSERVED						. . . . . . . . . . . . .
				NETS IN THE HOUSEHOLD													NOT OBSERVED							. . . . . . . . . . . . .			2				NOT OBSERVED								. . . . . . . . . . . . .		2		NOT OBSERVED
					IF THERE ARE MORE
					THAN THREE NETS
					USE ADDITIONAL SHEETS
	126			How long ago did													MONTHS													MONTHS													MONTHS
				your household obtain the
				mosquito net?													YEARS													YEARS													YEARS
					IF LESS THAN ONE
					MONTH, WRITE '00'.												NOT SURE					. . . . . . . . . . . . .					98			NOT SURE					. . . . . . . . . . . . .					98			NOT SURE					. . . . . . . . . . . . .
	127			Where did your household												GOV'T HOSPITAL/													GOV'T HOSPITAL/													GOV'T HOSPITAL/
				get the mosquito net from?												HEALTH CENTRE								. . . . . . . . . . . . .			01		HEALTH CENTRE								. . . . . . . . . . . . .			01		HEALTH CENTRE
																PRIVATE HOSPITAL													PRIVATE HOSPITAL													PRIVATE HOSPITAL
																/HEALTH CENTRE								. . . . . . . . . . . . .			02		/HEALTH CENTRE									. . . . . . . . . . . . .		02		/HEALTH CENTRE
																VHT/CMD						. . . . . . . . . . . . .					03		VHT/CMD						. . . . . . . . . . . . .					03		VHT/CMD						. . . . . . . . . . . . . . . . . . . . . . . . . . . . . . . . . . . . . . . . . . . . . . . . . . . .
																PHARMACY						. . . . . . . . . . . . .					04		PHARMACY							. . . . . . . . . . . . .				04		PHARMACY							. . . . . . . . . . . . . . . . . . . . . . . . . . . . . . . . . . . . . . . . . . . . . . . . . . . .
																SHOP				. . . . . . . . . . . . . . . . . . . . . . . . . .							05		SHOP				. . . . . . . . . . . . . . . . . . . . . . . . . . . . . . . . . . . . . . . . . . . . . . . . . . . .							05		SHOP				. . . . . . . . . . . . . . . . . . . . . . . . . . . . . . . . . . . . . . . . . . . . . . . . . . . .
																OPEN MARKET							. . . . . . . . . . . . .				06		OPEN MARKET								. . . . . . . . . . . . . . . . . . . . . . . . . . . . . . . . . . . . . . . . . . . . . . . . . . . .			06		OPEN MARKET							. . . . . . . . . . . . . . . . . . . . . . . . . . . . . . . . . . . . . . . . . . . . . . . . . . . .
																HAWKER					. . . . . . . . . . . . . . . . . . . . . . . . . . . . . . . . . . . . . . .						07		HAWKER					. . . . . . . . . . . . . . . . . . . . . . . . . . . . . . . . . . . . . . . . . . . . . . . . . . . .						07		HAWKER					. . . . . . . . . . . . . . . . . . . . . . . . . . . . . . . . . . . . . . . . . . . . . . . . . . . .
																PROJECT/NGO							. . . . . . . . . . . . .				08		PROJECT/NGO								. . . . . . . . . . . . . . . . . . . . . . . . . . . . . . . . . . . . . . . . . . . . . . . . . . . .			08		PROJECT/NGO							. . . . . . . . . . . . . . . . . . . . . . . . . . . . . . . . . . . . . . . . . . . . . . . . . . . .
																LLIN CAMPAIGN								.			09		LLIN CAMPAIGN						. . . . . . . . . . . . . . . . . . . . . . . . . . . . . . . . . . . . . . . . . . . . . . . . . . . .					09		LLIN CAMPAIGN						. . . . . . . . . . . . . . . . . . . . . . . . . . . . . . . . . . . . . . . . . . . . . . . . . . . .
																CHURCH						.					10		CHURCH					. . . . . . . . . . . . . . . . . . . . . . . . . . . . . . . . . . . . . . . . . . . . . . . . . . . .						10		CHURCH					. . . . . . . . . . . . . . . . . . . . . . . . . . . . . . . . . . . . . . . . . . . . . . . . . . . .
																OTHER											96		OTHER											96		OTHER
																					(SPECIFY)													(SPECIFY)													(SPECIFY)
																DON'T KNOW											98		DON'T KNOW											98		DON'T KNOW
	128			OBSERVE OR ASK THE												'LONGLASTING' NET													'LONGLASTING' NET													'LONGLASTING' NET
				BRAND OR TYPE OF												BRAND A	PERMANET						. . . . . . . . . . . . . . . . . . . . . . . . . . . . . . . . . . . . . . . . . . . . . . . . . . . .				11		BRAND A	PERMANET						. . . . . . . . . . . . . . . . . . . . . . . . . . . . . . . . . . . . . . . . . . . . . . . . . . . .				11		BRAND A	PERMANET						. . . . . . . . . . . . . . . . . . . . . . . . . . . . . . . . . . . . . . . . . . . . . . . . . . . .
				MOSQUITO NET.													DURANET					. . . . . . . . . . . . . . . . . . . . . . . . . . . . . . . . . . . . . . . . . . . . . . . . . . . .		.			12			DURANET					. . . . . . . . . . . . . . . . . . . . . . . . . . . . . . . . . . . . . . . . . . . . . . . . . . . .					12			DURANET					. . . . . . . . . . . . . . . . . . . . . . . . . . . . . . . . . . . . . . . . . . . . . . . . . . . .
																	INTERCEPTOR							. . . . . . . . . . . . . . . . . . . . . . . . . . . . . . . . . . . . . . . . . . . . . . . . . . . .			13			INTERCEPTOR							. . . . . . . . . . . . . . . . . . . . . . . . . . . . . . . . . . . . . . . . . . . . . . . . . . . .			13			INTERCEPTOR						. . . . . . . . . . . . . . . . . . . . . . . . . . . . . . . . . . . . . . . . . . . . . . . . . . . .
					IF NET NOT OBSERVED												NETPROTECT						. . . . . . . . . . . . . . . . . . . . . . . . . . . . . . . . . . . . . . . . . . . . . . . . . . . .				14			NETPROTECT							. . . . . . . . . . . . . . . . . . . . . . . . . . . . . . . . . . . . . . . . . . . . . . . . . . . .			14			NETPROTECT						. . . . . . . . . . . . . . . . . . . . . . . . . . . . . . . . . . . . . . . . . . . . . . . . . . . .
					AND BRAND CANNOT												OLYSET				. . . . . . . . . . . . . . . . . . . . . . . . . . . . . . . . . . . . . . . . . . . . . . . . . . . .						15			OLYSET					.					15			OLYSET					.
					BE DETERMINED												DAWA PLUS						. . . . . . . . . . . . . . . . . . . . . . . . . . . . . . . . . . . . . . . . . . . . . . . . . . . .				16			DAWA PLUS						. . . . . . . . . . . . . . . . . . . . . . . . . . . . . . . . . . . . . . . . . . . . . . . . . . . .				16			DAWA PLUS						. . . . . . . . . . . . . . . . . . . . . . . . . . . . . . . . . . . . . . . . . . . . . . . . . . . .
					SHOW RESPONDENT												ICON LIFE					. . . . . . . . . . . . . . . . . . . . . . . . . . . . . . . . . . . . . . . . . . . . . . . . . . . .					17			ICON LIFE					. . . . . . . . . . . . . . . . . . . . . . . . . . . . . . . . . . . . . . . . . . . . . . . . . . . .					17			ICON LIFE					. . . . . . . . . . . . . . . . . . . . . . . . . . . . . . . . . . . . . . . . . . . . . . . . . . . .
					BRAND PICTURES																						(ALL SKIP TO 133)													(ALL SKIP TO 133)
																FACTORY NET WITH													FACTORY NET WITH													FACTORY NET WITH
																INSECTICIDE KIT													INSECTICIDE KIT													INSECTICIDE KIT
																	KO NET					.					21			KO NET					.					21			KO NET					.
																	KOOPER NET						. . . . . . . . . . . . . . . . . . . . . . . . . . . . . . . . . . . . . . . . . . . . . . . . . . . .				22			KOOPER NET						. . . . . . . . . . . . . . . . . . . . . . . . . . . . . . . . . . . . . . . . . . . . . . . . . . . .				22			KOOPER NET						. . . . . . . . . . . . . . . . . . . . . . . . . . . . . . . . . . . . . . . . . . . . . . . . . . . .
																	ICONET					.					23			ICONET					.					23			ICONET					.
																	SAFI NET					.					24			SAFI NET					.					24			SAFI NET					.
																	SLEEPNET					. . . . . . . . . . . . . . . . . . . . . . . . . . . . . . . . . . . . . . . . . . . . . . . . . . . .					25			SLEEPNET					. . . . . . . . . . . . . . . . . . . . . . . . . . . . . . . . . . . . . . . . . . . . . . . . . . . .					25			SLEEPNET						. . . . . . . . . . . . . . . . . . . . . . . . . . . . . . . . . . . . . . . . . . . . . . . . . . . .
																FACTORY NET WITH													FACTORY NET WITH													FACTORY NET WITH
																NO INSECTICIDE													NO INSECTICIDE													NO INSECTICIDE
																	B52			.							31			B52			.							31			B52			.
																	BAMBOO HUT						. . . . . . . . . . . . . . . . . . . . . . . . . . . . . . . . . . . . . . . . . . . . . . . . . . . .				32			BAMBOO HUT							. . . . . . . . . . . . . . . . . . . . . . . . . . . . . . . . . . . . . . . . . . . . . . . . . . . .			32			BAMBOO HUT						. . . . . . . . . . . . . . . . . . . . . . . . . . . . . . . . . . . . . . . . . . . . . . . . . . . .
																	CENTURY					. . . . . . . . . . . . . . . . . . . . . . . . . . . . . . . . . . . . . . . . . . . . . . . . . . . .					33			CENTURY					. . . . . . . . . . . . . . . . . . . . . . . . . . . . . . . . . . . . . . . . . . . . . . . . . . . .					33			CENTURY					. . . . . . . . . . . . . . . . . . . . . . . . . . . . . . . . . . . . . . . . . . . . . . . . . . . .
																	LUCKY NET						. . . . . . . . . . . . . . . . . . . . . . . . . . . . . . . . . . . . . . . . . . . . . . . . . . . .				34			LUCKY NET						. . . . . . . . . . . . . . . . . . . . . . . . . . . . . . . . . . . . . . . . . . . . . . . . . . . .				34			LUCKY NET						. . . . . . . . . . . . . . . . . . . . . . . . . . . . . . . . . . . . . . . . . . . . . . . . . . . .
																	VICTORIA					. . . . . . . . . . . . . . . . . . . . . . . . . . . . . . . . . . . . . . . . . . . . . . . . . . . .					35			VICTORIA					. . . . . . . . . . . . . . . . . . . . . . . . . . . . . . . . . . . . . . . . . . . . . . . . . . . .					35			VICTORIA					. . . . . . . . . . . . . . . . . . . . . . . . . . . . . . . . . . . . . . . . . . . . . . . . . . . .
																HOMEMADE NET								. . . . . . . . . . . . . . . . . . . . . . . . . . . . . . . . . . . . . . . . . . . . . . . . . . . .			41		HOMEMADE NET								. . . . . . . . . . . . . . . . . . . . . . . . . . . . . . . . . . . . . . . . . . . . . . . . . . . .			41		HOMEMADE NET
																NO LABEL						. . . . . . . . . . . . . . . . . . . . . . . . . . . . . . . . . . . . . . . . . . . . . . . . . . . .					51		NO LABEL						. . . . . . . . . . . . . . . . . . . . . . . . . . . . . . . . . . . . . . . . . . . . . . . . . . . .					51		NO LABEL						. . . . . . . . . . . . . . . . . . . . . . . . . . . . . . . . . . . . . . . . . . . . . . . . . . . .
																OTHER											96		OTHER											96		OTHER
																					(SPECIFY)													(SPECIFY)													(SPECIFY)
																DON’T KNOW BRAND											98		DON’T KNOW BRAND											98		DON’T KNOW BRAND
	129			When you got the mosquito													YES			.							1			YES		.								1			YES		.
				net was it already													NO			.							2			NO		.								2			NO		.
				treated with insecticide													NOT SURE							.			8			NOT SURE						.				8			NOT SURE						.
				to kill or repel mosquitoes?
	130			When you got the mosquito													YES			.							1			YES		.								1			YES		.
				net, did it come packaged													NO			.							2			NO		.								2			NO		.
				with a treatment kit?													NOT SURE					. . . . . . . . . . . . . . . . . . . . . . . . . . . . . . . . . . . . . . . . . . . . . . . . . . . .					8			NOT SURE					. . . . . . . . . . . . . . . . . . . . . . . . . . . . . . . . . . . . . . . . . . . . . . . . . . . .					8			NOT SURE					. . . . . . . . . . . . . . . . . . . . . . . . . . . . . . . . . . . . . . . . . . . . . . . . . . . .
																	NET # 4													NET # 5													NET # 6
	131			Since you got the mosquito													YES			.							1			YES		.								1			YES		.
				net, was it ever soaked or													NO			.							2			NO		.								2			NO		.
				dipped in a liquid to repel																					(SKIP TO 133)													(SKIP TO 133)
				mosquitos or bugs?													NOT SURE					. . . . . . . . . . . . . . . . . . . . . . . . . . . . . . . . . . . . . . . . . . . . . . . . . . . .					8			NOT SURE					. . . . . . . . . . . . . . . . . . . . . . . . . . . . . . . . . . . . . . . . . . . . . . . . . . . .					8			NOT SURE					. . . . . . . . . . . . . . . . . . . . . . . . . . . . . . . . . . . . . . . . . . . . . . . . . . . .
	132			How long ago was													MONTHS													MONTHS													MONTHS
				the net last soaked or dipped?													AGO				.									AGO				.									AGO				.
					IF LESS THAN 1 MONTH,												MORE THAN													MORE THAN													MORE THAN
					RECORD '00'.												2 YEARS AGO						. . . . . . . . . . . . . . . . . . . . . . . . . . . . . . . . . . . . . . . . . . . . . . . . . . . .				95			2 YEARS AGO						. . . . . . . . . . . . . . . . . . . . . . . . . . . . . . . . . . . . . . . . . . . . . . . . . . . .				95			2 YEARS AGO						. . . . . . . . . . . . . . . . . . . . . . . . . . . . . . . . . . . . . . . . . . . . . . . . . . . .
					IF LESS THAN 2 YEARS												NOT SURE					. . . . . . . . . . . . . . . . . . . . . . . . . . . . . . . . . . . . . . . . . . . . . . . . . . . .					98			NOT SURE					. . . . . . . . . . . . . . . . . . . . . . . . . . . . . . . . . . . . . . . . . . . . . . . . . . . .					98			NOT SURE					. . . . . . . . . . . . . . . . . . . . . . . . . . . . . . . . . . . . . . . . . . . . . . . . . . . .
					RECORD MONTHS
	133			Did anyone sleep under													YES			.							1			YES		.								1			YES		.
				this mosquito net last night?																					(SKIP TO 134)														(SKIP TO 134)
																	NO			.							2			NO		.								2			NO		.
																	NOT SURE					. . . . . . . . . . . . . . . . . . . . . . . . . . . . . . . . . . . . . . . . . . . . . . . . . . . .					8			NOT SURE						.				8			NOT SURE						.
																									(SKIP TO 135)													(SKIP TO 135)
	133A			What are some of the													TOO HOT					. . . . . . . . .					A			TOO HOT					. . . . . . . . .					A			TOO HOT					. . . . . . . . .
				reasons why this net was not													DON'T LIKE SMELL										B			DON'T LIKE SMELL										B			DON'T LIKE SMELL
				used?													NO MOSQUITOES NOW										C			NO MOSQUITOES NOW										C			NO MOSQUITOES NOW
																	NO MALARIA NOW										D			NO MALARIA NOW										D			NO MALARIA NOW
																	NET TOO OLD/TOO													NET TOO OLD/TOO													NET TOO OLD/TOO
				MULTIPLE OPTIONS														MANY HOLES									E				MANY HOLES									E				MANY HOLES
																	NO SPACE										F			NO SPACE										F			NO SPACE
																	DON'T KNOW TO HANG										G			DON'T KNOW TO HANG										G			DON'T KNOW TO HANG
				POSSIBLE													NET NOT HUNG										H			NET NOT HUNG										H			NET NOT HUNG
																	NET NOT AVAILABLE													NET NOT AVAILABLE													NET NOT AVAILABLE
																	OR AROUND										I			OR AROUND										I			OR AROUND
																	NET USER NOT AROUND										J			NET USER NOT AROUND										J			NET USER NOT AROUND
																	TOO MANY NETS										K			TOO MANY NETS										K			TOO MANY NETS
																	OTHER____________										X			OTHER____________										X			OTHER____________
																					(SPECIFY)													(SPECIFY)													(SPECIFY)
																	DON'T KNOW								. . . . .		Z			DON'T KNOW								. . . . .		Z			DON'T KNOW
																									(ALL SKIP TO 135)													(ALL SKIP TO 135)
	134			Who slept under this mosquito													NAME													NAME													NAME
				net last night?
																	LINE													LINE													LINE
																	NUMBER													NUMBER													NUMBER
				RECORD THE PERSON'S
				NAME AND LINE NUMBER													NAME													NAME													NAME
				FROM THE HOUSEHOLD
				SCHEDULE													LINE													LINE													LINE
																	NUMBER													NUMBER													NUMBER
																	NAME													NAME													NAME
																	LINE													LINE													LINE
																	NUMBER													NUMBER													NUMBER
																	NAME													NAME													NAME
																	LINE													LINE													LINE
																	NUMBER													NUMBER													NUMBER
																	NAME													NAME													NAME
																	LINE													LINE													LINE
																	NUMBER													NUMBER													NUMBER
																	NAME													NAME													NAME
																	LINE													LINE													LINE
																	NUMBER													NUMBER													NUMBER
	135															GO BACK TO 125 FOR													GO BACK TO 125 FOR													GO TO 125 IN FIRST COLUMN OF A
																NEXT NET; OR, IF NO													NEXT NET; OR, IF NO													ADDITIONAL SHEET; OR, IF NO
																MORE NETS, GO TO 136.													MORE NETS, GO TO 136.													MORE NETS, GO TO 136.
SECTION 1.5- KNOWLEDGE OF MALARIA
	NO.									QUESTIONS AND FILTERS
	136			Why do you sleep under a net?																														PROTECTS FROM MALARIA													. . . . . . . . . . . . . . . . . . . . . . . . . . . . . . . . . . . . . . . . . . . . . . . . . . . .		A
																																		PROTECTS FROM MOSQUITOES														. . . . . . . . . . . . . . . . . . . . . . . . . . . . . . . . . . . . . . . . . . . . . . . . . . . .	B
					MULTIPLE OPTIONS POSSIBLE																													GIVEN FREE						. . . . . . . . . . . . . . . . . . . . . . . . . . . . . . . . . . . . . . . . . . . . . . . . . . . .									C
																																		BOUGHT CHEAPLY								. . . . . . . . . . . . . . . . . . . . . . . . . . . . . . . . . . . . . . . . . . . . . . . . . . . .							D
					PROBE ONCE (ANYTHING ELSE?)																													LOOKS ATTRACTIVE									. . . . . . . . . . . . . . . . . . . . . . . . . . . . . . . . . . . . . . . . . . . . . . . . . . . .						E
																																		HEALTHWORKER SAID TO USE													. . . . . . . . . . . . . . . . . . . . . . . . . . . . . . . . . . . . . . . . . . . . . . . . . . . .		F
																																		SOMEONE TOLD ME TO USE												. . . . . . . . . . . . . . . . . . . . . . . . . . . . . . . . . . . . . . . . . . . . . . . . . . . .			G
																																		NEIGHBOUR USES IT									. . . . . . . . . . . . . . . . . . . . . . . . . . . . . . . . . . . . . . . . . . . . . . . . . . . .						H
																																		OTHER_______________________															X
																																								(SPECIFY)
																																		DON'T KNOW						. . . . . . . . . . . . . . . . . . . . . . . . . . . . . . . . . . . . . . . . . . . . . . . . . . . .									Z
	137			If you don’t want to get sick from malaria, what is the best way																														USE A BEDNET							. . . . . . . . . . . . . . . . . . . . . . . . . . . . . . . . . . . . . . . . . . . . . . . . . . . .								A
				to protect yourself?																														USE COILS OR SPRAY										. . . . . . . . . . . . . . . . . . . . . . . . . . . . . . . . . . . . . . . . . . . . . . . . . . . .					B
																																		AVOID MOSQUITOES/BITES												. . . . . . . . . . . . . . . . . . . . . . . . . . . . . . . . . . . . . . . . . . . . . . . . . . . .			C
					MULTIPLE OPTIONS POSSIBLE																													TAKE MEDICATION FOR PREVENTION															D
																																		KEEP SURROUNDINGS CLEAN													. . . . . . . . . . . . . . . . . . . . . . . . . . . . . . . . . . . . . . . . . . . . . . . . . . . .		E
					PROBE ONCE (ANYTHING ELSE?)																													EAT WELL					. . . . . . . . . . . . . . . . . . . . . . . . . . . . . . . . . . . . . . . . . . . . . . . . . . . .										F
																																		DRINK BOILED WATER										. . . . . . . . . . . . . . . . . . . . . . . . . . . . . . . . . . . . . . . . . . . . . . . . . . . .					G
																																		AVOID GETTING WET FROM RAIN															H
																																		PLANT NEEM TREES									. . . . . . . . . . . . . . . . . . . . . . . . . . . . . . . . . . . . . . . . . . . . . . . . . . . .						I
																																		OTHER_______________________															X
																																								(SPECIFY)
																																		DON'T KNOW															Z
	138			Have you seen OR heard any messages on:

				a)	Bed nets?																	COMPLETE 139A - 139F												BEDNETS					. . . . . . . . . . . . . . . . . . . . . . . . . . . . . . . . . . . . . . . . . . . . . . . . . . . .
				b)	Malaria treatment using ACT?																	FOR EACH MESSAGE												MALARIA TREATMENT										. . . . . . . . . . . . . . . . . . . . . . . . . . . . . . . . . . . . . . . . . . . . . . . . . . . .
				c)	Diarrhea treatment?																	SEPARATELY												DIARRHEA TREATMENT											. . . . . . . . . . . . . . . . . . . . . . . . . . . . . . . . . . . . . . . . . . . . . . . . . . . .
				d)	Pneumonia treatment?																													PNEUMONIA TREATMENT												. . . . . . . . . . . . . . . . . . . . . . . . . . . . . . . . . . . . . . . . . . . . . . . . . . . .
				e)	Using Rectal Artesunate?																													USING RECTAL ARTESUNATE													. . . . . . . . . . . . . . . . . . . . . . . . . . . . . . . . . . . . . . . . . . . . . . . . . . . .
				f)	Using rapid diagnostic tests for malaria?																													RDT		. . . . . . . . . . . . . . . . . . . . . . . . . . . . . . . . . . . . . . . . . . . . . . . . . . . .
																	139A - BEDNETS													139B - ACTS													139C - DIARRHEA
	139			Where did you hear												FRIEND					. . . . . . . . . . . . . . . . . . . . . . . . . . . . . . . . . . . . . . . . . . . . . . . . . . . .							A	FRIEND					. . . . . . . . . . . . . . . . . . . . . . . . . . . . . . . . . . . . . . . . . . . . . . . . . . . .							A	FRIEND					. . . . . . . . . . . . . . . . . . . . . . . . . . . . . . . . . . . . . . . . . . . . . . . . . . . .
				this message from?												VHT/CMD						. . . . . . . . . . . . . . . . . . . . . . . . . . . . . . . . . . . . . . . . . . . . . . . . . . . .						B	VHT/CMD						. . . . . . . . . . . . . . . . . . . . . . . . . . . . . . . . . . . . . . . . . . . . . . . . . . . .						B	VHT/CMD						. . . . . . . . . . . . . . . . . . . . . . . . . . . . . . . . . . . . . . . . . . . . . . . . . . . .
																AT HEALTH CENTER									. . . . . . . . . . . . . . . . . . . . . . . . . . . . . . . . . . . . . . . . . . . . . . . . . . . .			C	AT HEALTH CENTER										. . . . . . . . . . . . . . . . . . . . . . . . . . . . . . . . . . . . . . . . . . . . . . . . . . . .		C	AT HEALTH CENTER
					MULTIPLE OPTIONS											NEWSPAPER							. . . . . . . . . . . . . . . . . . . . . . . . . . . . . . . . . . . . . . . . . . . . . . . . . . . .					D	NEWSPAPER							. . . . . . . . . . . . . . . . . . . . . . . . . . . . . . . . . . . . . . . . . . . . . . . . . . . .					D	NEWSPAPER							. . . . . . . . . . . . . . . . . . . . . . . . . . . . . . . . . . . . . . . . . . . . . . . . . . . .
					POSSIBLE											TV			. . . . . . . . . . . . . . . . . . . . . . . . . . . . . . . . . . . . . . . . . . . . . . . . . . . .									E	TV		. . . . . . . . . . . . . . . . . . . . . . . . . . . . . . . . . . . . . . . . . . . . . . . . . . . .										E	TV		. . . . . . . . . . . . . . . . . . . . . . . . . . . . . . . . . . . . . . . . . . . . . . . . . . . .
																RADIO				. . . . . . . . . . . . . . . . . . . . . . . . . . . . . . . . . . . . . . . . . . . . . . . . . . . .								F	RADIO				. . . . . . . . . . . . . . . . . . . . . . . . . . . . . . . . . . . . . . . . . . . . . . . . . . . .								F	RADIO				. . . . . . . . . . . . . . . . . . . . . . . . . . . . . . . . . . . . . . . . . . . . . . . . . . . .
																GOVERNMENT OFFICIAL											. . . . . . . . . . . . . . . . . . . . . . . . . . . . . . . . . . . . . . . . . . . . . . . . . . . .	G	GOVERNMENT OFFICIAL												G	GOVERNMENT OFFICIAL
																CHURCH/MOSQUE								. . . . . . . . . . . . . . . . . . . . . . . . . . . . . . . . . . . . . . . . . . . . . . . . . . . .				H	CHURCH/MOSQUE									. . . . . . . . . . . . . . . . . . . . . . . . . . . . . . . . . . . . . . . . . . . . . . . . . . . .			H	CHURCH/MOSQUE
																SCHOOL					. . . . . . . . . . . . . . . . . . . . . . . . . . . . . . . . . . . . . . . . . . . . . . . . . . . .							I	SCHOOL					. . . . . . . . . . . . . . . . . . . . . . . . . . . . . . . . . . . . . . . . . . . . . . . . . . . .							I	SCHOOL					. . . . . . . . . . . . . . . . . . . . . . . . . . . . . . . . . . . . . . . . . . . . . . . . . . . .
																POSTER/FLIER								. . . . . . . . . . . . . . . . . . . . . . . . . . . . . . . . . . . . . . . . . . . . . . . . . . . .				J	POSTER/FLIER								. . . . . . . . . . . . . . . . . . . . . . . . . . . . . . . . . . . . . . . . . . . . . . . . . . . .				J	POSTER/FLIER
																MEETING					. . . . . . . . . . . . . . . . . . . . . . . . . . . . . . . . . . . . . . . . . . . . . . . . . . . .							K	MEETING					. . . . . . . . . . . . . . . . . . . . . . . . . . . . . . . . . . . . . . . . . . . . . . . . . . . .							K	MEETING					. . . . . . . . . . . . . . . . . . . . . . . . . . . . . . . . . . . . . . . . . . . . . . . . . . . .	. . . . . . . . . . . . . . . . . . . . . . . . . . . . . . . . . . . . . . . . . . . . . . . . . . . .
																STREET ANNOUNCEMENT												L	STREET ANNOUNCEMENT												L	STREET ANNOUNCEMENT
																OTHER												X	OTHER												X	OTHER
																					(SPECIFY)													(SPECIFY)													(SPECIFY)
																DON'T KNOW						. . . . . . . . . . . . . . . . . . . . . . . . . . . . . . . . . . . . . . . . . . . . . . . . . . . .						Z	DON'T KNOW							. . . . . . . . . . . . . . . . . . . . . . . . . . . . . . . . . . . . . . . . . . . . . . . . . . . .					Z	DON'T KNOW							. . . . . . . . . . . . . . . . . . . . . . . . . . . . . . . . . . . . . . . . . . . . . . . . . . . .
																	139D - PNEUMONIA													139E - RECTAL ARTESUNATE													139F - RDTS
	139			Where did you hear												FRIEND					. . . . . . . . . . . . . . . . . . . . . . . . . . . . . . . . . . . . . . . . . . . . . . . . . . . .							A	FRIEND					. . . . . . . . . . . . . . . . . . . . . . . . . . . . . . . . . . . . . . . . . . . . . . . . . . . .							A	FRIEND					. . . . . . . . . . . . . . . . . . . . . . . . . . . . . . . . . . . . . . . . . . . . . . . . . . . .
				this message from?												VHT/CMD						. . . . . . . . . . . . . . . . . . . . . . . . . . . . . . . . . . . . . . . . . . . . . . . . . . . .						B	VHT/CMD						. . . . . . . . . . . . . . . . . . . . . . . . . . . . . . . . . . . . . . . . . . . . . . . . . . . .						B	VHT/CMD						. . . . . . . . . . . . . . . . . . . . . . . . . . . . . . . . . . . . . . . . . . . . . . . . . . . .
																AT HEALTH CENTER									. . . . . . . . . . . . . . . . . . . . . . . . . . . . . . . . . . . . . . . . . . . . . . . . . . . .			C	AT HEALTH CENTER										. . . . . . . . . . . . . . . . . . . . . . . . . . . . . . . . . . . . . . . . . . . . . . . . . . . .		C	AT HEALTH CENTER
					MULTIPLE OPTIONS											NEWSPAPER							. . . . . . . . . . . . . . . . . . . . . . . . . . . . . . . . . . . . . . . . . . . . . . . . . . . .					D	NEWSPAPER							. . . . . . . . . . . . . . . . . . . . . . . . . . . . . . . . . . . . . . . . . . . . . . . . . . . .					D	NEWSPAPER							. . . . . . . . . . . . . . . . . . . . . . . . . . . . . . . . . . . . . . . . . . . . . . . . . . . .
					POSSIBLE											TV		. . . . . . . . . . . . . . . . . . . . . . . . . . . . . . . . . . . . . . . . . . . . . . . . . . . .										E	TV		. . . . . . . . . . . . . . . . . . . . . . . . . . . . . . . . . . . . . . . . . . . . . . . . . . . .										E	TV		. . . . . . . . . . . . . . . . . . . . . . . . . . . . . . . . . . . . . . . . . . . . . . . . . . . .
																RADIO				. . . . . . . . . . . . . . . . . . . . . . . . . . . . . . . . . . . . . . . . . . . . . . . . . . . .								F	RADIO				. . . . . . . . . . . . . . . . . . . . . . . . . . . . . . . . . . . . . . . . . . . . . . . . . . . .								F	RADIO				. . . . . . . . . . . . . . . . . . . . . . . . . . . . . . . . . . . . . . . . . . . . . . . . . . . .
																GOVERNMENT OFFICIAL											. . . . . . . . . . . . . . . . . . . . . . . . . . . . . . . . . . . . . . . . . . . . . . . . . . . .	G	GOVERNMENT OFFICIAL												G	GOVERNMENT OFFICIAL
																CHURCH/MOSQUE								. . . . . . . . . . . . . . . . . . . . . . . . . . . . . . . . . . . . . . . . . . . . . . . . . . . .				H	CHURCH/MOSQUE									. . . . . . . . . . . . . . . . . . . . . . . . . . . . . . . . . . . . . . . . . . . . . . . . . . . .			H	CHURCH/MOSQUE
																SCHOOL					. . . . . . . . . . . . . . . . . . . . . . . . . . . . . . . . . . . . . . . . . . . . . . . . . . . .							I	SCHOOL					. . . . . . . . . . . . . . . . . . . . . . . . . . . . . . . . . . . . . . . . . . . . . . . . . . . .							I	SCHOOL					. . . . . . . . . . . . . . . . . . . . . . . . . . . . . . . . . . . . . . . . . . . . . . . . . . . .
																POSTER/FLIER							. . . . . . . . . . . . . . . . . . . . . . . . . . . . . . . . . . . . . . . . . . . . . . . . . . . .					J	POSTER/FLIER							. . . . . . . . . . . . . . . . . . . . . . . . . . . . . . . . . . . . . . . . . . . . . . . . . . . .					J	POSTER/FLIER							. . . . . . . . . . . . . . . . . . . . . . . . . . . . . . . . . . . . . . . . . . . . . . . . . . . .
																MEETING					. . . . . . . . . . . . . . . . . . . . . . . . . . . . . . . . . . . . . . . . . . . . . . . . . . . .							K	MEETING					. . . . . . . . . . . . . . . . . . . . . . . . . . . . . . . . . . . . . . . . . . . . . . . . . . . .							K	MEETING						. . . . . . . . . . . . . . . . . . . . . . . . . . . . . . . . . . . . . . . . . . . . . . . . . . . .
																STREET ANNOUNCEMENT												L	STREET ANNOUNCEMENT												L	STREET ANNOUNCEMENT
																OTHER												X	OTHER												X	OTHER
																					(SPECIFY)													(SPECIFY)													(SPECIFY)
																DON'T KNOW						. . . . . . . . . . . . . . . . . . . . . . . . . . . . . . . . . . . . . . . . . . . . . . . . . . . .						Z	DON'T KNOW							. . . . . . . . . . . . . . . . . . . . . . . . . . . . . . . . . . . . . . . . . . . . . . . . . . . .					Z	DON'T KNOW							. . . . . . . . . . . . . . . . . . . . . . . . . . . . . . . . . . . . . . . . . . . . . . . . . . . .
	NO.									QUESTIONS AND FILTERS
	140			CHECK 139A:
													YES TO						NO MESSAGES										142
													MESSAGES ON NETS						ON NETS
	141			What is the message you remember most about nets?																														IT PROTECTS FROM MALARIA													. . . . . . . . . . . . . . . . . . . . . . . . . . . . . . . . . . . . . . . . . . . . . . . . . . . .
																																		IT PROTECTS FROM MOSQUITOES															. . . . . . . . . . . . . . . . . . . . . . . . . . . . . . . . . . . . . . . . . . . . . . . . . . . .
																																		IT GIVES A GOOD NIGHT'S SLEEP														. . . . . . . . . . . . . . . . . . . . . . . . . . . . . . . . . . . . . . . . . . . . . . . . . . . .
					MULTIPLE OPTIONS POSSIBLE																													IT IS FREE					. . . . . . . . . . . . . . . . . . . . . . . . . . . . . . . . . . . . . . . . . . . . . . . . . . . .
																																		PREGNANT WOMEN SHOULD USE IT															. . . . . . . . . . . . . . . . . . . . . . . . . . . . . . . . . . . . . . . . . . . . . . . . . . . .
					PROBE ONCE (ANYTHING ELSE?)																													CHILDREN UNDER FIVE SHOULD USE IT															. . . . . . . . . . . . . . . . . . . . . . . . . . . . . . . . . . . . . . . . . . . . . . . . . . . .
																																		EVERYONE SHOULD USE IT											. . . . . . . . . . . . . . . . . . . . . . . . . . . . . . . . . . . . . . . . . . . . . . . . . . . .
																																		OTHER_______________________
																																								(SPECIFY)
																																		DON'T KNOW						. . . . . . . . . . . . . . . . . . . . . . . . . . . . . . . . . . . . . . . . . . . . . . . . . . . .
	142			If your neighbour's child has malaria what should they do?																														IGNORE IT, IT WILL GO AWAY												. . . . . . . . . . . . . . . . . . . . . . . . . . . . . . . . . . . . . . . . . . . . . . . . . . . .			A
																																		ASK FOR MEDICINE								. . . . . . . . . . . . . . . . . . . . . . . . . . . . . . . . . . . . . . . . . . . . . . . . . . . .							B
					MULTIPLE OPTIONS POSSIBLE																													GO TO HEALTH CENTER										. . . . . . . . . . . . . . . . . . . . . . . . . . . . . . . . . . . . . . . . . . . . . . . . . . . .					C
																																		GO TO VHT/CMD							. . . . . . . . . . . . . . . . . . . . . . . . . . . . . . . . . . . . . . . . . . . . . . . . . . . .								D
					PROBE ONCE (ANYTHING ELSE?)																													GO TO TRADITIONAL HEALER/ELDER															E
																																		ASK FOR A TEST FOR MALARIA													. . . . . . . . . . . . . . . . . . . . . . . . . . . . . . . . . . . . . . . . . . . . . . . . . . . .		F
																																		TEST FOR MALARIA BEFORE
																																		TAKING TREATMENT									. . . . . . . . . . . . . . . . . . . . . . . . . . . . . . . . . . . . . . . . . . . . . . . . . . . .						G
																																		OTHER_______________________															X
																																								(SPECIFY)
																																		DON'T KNOW						. . . . . . . . . . . . . . . . . . . . . . . . . . . . . . . . . . . . . . . . . . . . . . . . . . . .									Z
[truncated: 3 more columns]

## Sheet: ADD_Quests
ADDITIONAL QUESTIONS- WILLINGNESS TO USE VHTS
	NO.									QUESTIONS AND FILTERS
																																														YES
	143			Would you be willing to use a VHT to treat your child under five																														Malaria/fever												1
				if you suspected they had:
																																		Cough or fast breathing												1
																																		(pneumonia)
																																		Diarrhoea												1
																	Malaria/Fever																	Cough or fast breathing									Diarrhoea
	144			If not why not?													Do not trust VHTs													Do not trust VHTs													Do not trust VHTs
				ANSWER FOR ONLY THOSE
				DISEASES CIRCLED NO Q143				CIRCLED NO
				IN Q143													to treat my child							………			1			to treat my child							………			1			to treat my child
				(please circle all answers)
																	They are not qualified													They are not qualified													They are not qualified
				DO NOT PROMPT													to treat this illness							……..			2			to treat this illness							……..			2			to treat this illness
				MORE THAN ONE ANSWER													I do not know who													I do not know who													I do not know who
				ALLOWED													my VHTs are							……..			3			my VHTs are							……..			3			my VHTs are
																	I prefer to use a													I prefer to use a													I prefer to use a
																	qualified health worker									…	4			qualified health worker									…	4			qualified health worker
																	Services of VHT too													Services of VHT too													Services of VHT too
																	expensive					……………..					5			expensive					……………..					5			expensive					……………..
																	The VHT is too far							……..			6			The VHT is too far							……..			6			The VHT is too far
																	Other (Specify)						………….				7			Other (Specify)						………….				7			Other (Specify)						………….
																	________________________													________________________													________________________
																	________________________													________________________													________________________
	145																																					YES				NO			DK
				Would you be willing for a VHT												to visit your newborn to																						1				2			8
				determine any potential											illnesses			?
																								END OF ADDITIONAL QUESTIONS
[truncated: 3 more columns]

## Sheet: CoverWQ
										ICCM CENTRAL HOUSEHOLD AND CHILD HEALTH SURVEY																																					ENGLISH
																										WOMEN'S QUESTIONNAIRE
																							For each woman aged 15-49 years in section 1 of the household questionnaire
																										IDENTIFICATION
	DISTRICT: . . . . . . . . . . . . . . . . . . . . . . . . . . . . . . . . . . . . … . . . . . . . . . . . . . . . . . . . . . . . .. . . . . . . . . . . . . . .
	EA/CLUSTER NUMBER:									.
	HOUSEHOLD NUMBER:										.
	INTERVIEWER NUMBER										.
	CLUSTER TYPE: LONG SURVEY=1 SHORT SURVEY=2																					.
	NAME OF WOMAN										_______________________________________________________
	LINE NUMBER OF WOMAN / CARETAKER IN HOUSEHOLD LIST
															FIELD SUPERVISOR																																DATA ENTRY
	NAME																																															CLERK
	DATE

## Sheet: Women's Questionnaire
																										INFORMED CONSENT
	To be completed after information sheet has been read. (Signature or thumbprint required).
	The information sheet for this study has been read to me and fully explained and necessary clarifications made.
	I understand that my participation is voluntary and I agree to take part.
	Participant's Signature:																																		Date:
																																									(dd/mm/yyyy)
	Participant’s Thumb print:
	RESPONDENT AGREES TO BE INTERVIEWED																			.		1		RESPONDENT DOES NOT AGREE TO BE INTERVIEWED																							.		2
																			SECTION 1-BACKGROUND CHARACTERISTICS
	NO.									QUESTIONS AND FILTERS																										CODING CATEGORIES
	101			In what month and year were you born?
																																MONTH				.
																																DON'T KNOW MONTH										.						98
																																YEAR			.
																																DON'T KNOW YEAR									.						98
	102			How old are you?
																																AGE IN COMPLETED YEARS
				COMPARE AND CORRECT 101 AND/OR 102 IF INCONSISTENT.
	103			Can you read and write?																												YES		.														1
																																NO		.														2
	104			Have you ever attended school?																												YES		.														1
																																NO		.														2
	105			What is the highest level of school you attended:																												PRIMARY					.											1
				primary, '0' level, 'A' level, or university or tertiary?																												'O' LEVEL					.											2
																																'A' LEVEL					.											3
																																UNIVERSITY/TERTIARY										.						4
	106			What is the highest (class/year) you completed at that
				level?																												CLASS/YEAR						.

## Sheet: Births-1
																										SECTION 2 - REPRODUCTION
	NO.									QUESTIONS AND FILTERS
	201			Now I would like to ask about all the births you have had during																											YES		.														1
				your lifetime. Have you ever given birth?																											NO		.														2
	202			Do you have any sons or																											YES		.														1
				daughters to whom you have																											NO		.														2
				given birth who are now
				living with you?
	203			How many sons live with you?
																															SONS AT HOME							.
				And how many daughters live with you?
																															DAUGHTERS AT HOME										.
					IF NONE, RECORD '00'.										IF BOTH '00' CORRECT 202
	204			Do you have any sons or																											YES		.														1
				daughters to whom you have																											NO		.														2
				given birth who are alive but
				do not live with you?
	205			How many sons are alive but do not live with you?
																															SONS ELSEWHERE									.
				And how many daughters are alive but do not live with you?
																															DAUGHTERS ELSEWHERE												.
					IF NONE, RECORD '00'.										IF BOTH '00' CORRECT 204
	206			Have you ever given birth																											YES		.														1
				to a boy or girl who was																											NO		.														2
				born alive but later died?
					PROBE: Any baby who cried or
					showed signs of life but
					did not survive?
	207			How many boys have died?
																															BOYS DEAD						.
				And how many girls have died?
																															GIRLS DEAD						.
					IF NONE, RECORD '00'.										IF BOTH '00' CORRECT 206
	208			SUM ANSWERS TO 203, 205, AND 207, AND ENTER TOTAL.
				IF NONE, RECORD '00'.																											TOTAL			.
	209			Just to make sure that I have this right: you have had
				in TOTAL ______ births during your life.
				Is that correct?
						YES							NO						PROBE AND
																			CORRECT 201-208
																			AS NECESSARY.
	210			Are you pregnant now?																											YES		.														1
																															NO		.														2
																															UNSURE				.												8
	210A			How many months pregnant are you?
																															TOTAL			.
					RECORD NUMBER OF COMPLETED MONTHS.
					IF UNSURE ENTER 98
	211			CHECK 208:
													ONE OR MORE						NO BIRTHS
													BIRTHS
[truncated: 1 more columns]

## Sheet: Births-2
	212		Now I would like to record the names of all your births, whether still alive or not, starting with THE FIRST ONE YOU HAD
			RECORD NAMES OF ALL THE BIRTHS IN 213. RECORD TWINS AND TRIPLETS ON SEPARATE LINES.
			(IF THERE ARE MORE THAN 12 BIRTHS, USE AN ADDITIONAL QUESTIONNAIRE, STARTING WITH THE SECOND ROW).
	213							214							215						216										217						218								219
																																					IF ALIVE:								IF ALIVE:
	What name							Were							Is						In what month										Is						How old was								Is (NAME)
	was given to							any of							(NAME)						and year was										(NAME)						(NAME) at								living with
	your							these							a boy or						(NAME) born?										still						his/her last								you?
	(first/next)							births							a girl?																alive?						birthday?
	baby?							twins or													PROBE:
								other													What is his/her																RECORD
								multiple													birthday?																AGE IN
								births?																													COMPLETED
																																					YEARS.
	(NAME)
	1																				MONTH																	AGE IN
								SING				1			BOY			1													YES . . . .			1				YEARS							YES . . . .				1
																					YEAR
								MULT				2			GIRL			2													NO . . . .			2											NO . . . . .				2
																																		221
	2																				MONTH																	AGE IN
								SING				1			BOY			1													YES . . . .			1				YEARS							YES . . . .				1
																					YEAR
								MULT				2			GIRL			2													NO . . . .			2											NO . . . . .				2
																																		221
	3																				MONTH																	AGE IN
								SING				1			BOY			1													YES . . . .			1				YEARS							YES . . . .				1
																					YEAR
								MULT				2			GIRL			2													NO . . . .			2											NO . . . . .				2
																																		221
	4																				MONTH																	AGE IN
								SING				1			BOY			1													YES . . . .			1				YEARS							YES . . . .				1
																					YEAR
								MULT				2			GIRL			2													NO . . . .			2											NO . . . . .				2
																																		221
	5																				MONTH																	AGE IN
								SING				1			BOY			1													YES . . . .			1				YEARS							YES . . . .				1
																					YEAR
								MULT				2			GIRL			2													NO . . . .			2											NO . . . . .				2
																																		221
	6																				MONTH																	AGE IN
								SING				1			BOY			1													YES . . . .			1				YEARS							YES . . . .				1
																					YEAR
								MULT				2			GIRL			2													NO . . . .			2											NO . . . . .				2
																																		221
	7																				MONTH																	AGE IN
								SING				1			BOY			1													YES . . . .			1				YEARS							YES . . . .				1
																					YEAR
								MULT				2			GIRL			2													NO . . . .			2											NO . . . . .				2
																																		221
	213							214							215						216										217						218								219
																																					IF ALIVE:								IF ALIVE:
	What name							Were							Is						In what month										Is						How old was								Is (NAME)
	was given to							any of							(NAME)						and year was										(NAME)						(NAME) at								living with
	your next							these							a boy or						(NAME) born?										still						his/her last								you?
	baby?							births							a girl?																alive?						birthday?
								twins?													PROBE:
																					What is his/her																RECORD
																					birthday?																AGE IN
																																					COM-
																																					PLETED
																																					YEARS.
	(NAME)
	8																				MONTH																	AGE IN
								SING				1			BOY			1													YES . . . .			1				YEARS							YES . . . .				1
																					YEAR
								MULT				2			GIRL			2													NO . . . .			2											NO . . . . .				2
																																		221
	9																				MONTH																	AGE IN
								SING				1			BOY			1													YES . . . .			1				YEARS							YES . . . .				1
																					YEAR
								MULT				2			GIRL			2													NO . . . .			2											NO . . . . .				2
																																		221
	10																				MONTH																	AGE IN
								SING				1			BOY			1													YES . . . .			1				YEARS							YES . . . .				1
																					YEAR
								MULT				2			GIRL			2													NO . . . .			2											NO . . . . .				2
																																		221
	11																				MONTH																	AGE IN
								SING				1			BOY			1													YES . . . .			1				YEARS							YES . . . .				1
																					YEAR
								MULT				2			GIRL			2													NO . . . .			2											NO . . . . .				2
																																		221
	12																				MONTH																	AGE IN
								SING				1			BOY			1													YES . . . .			1				YEARS							YES . . . .				1
																					YEAR
								MULT				2			GIRL			2													NO . . . .			2											NO . . . . .				2
																																		221
	223					Have you had any live births since the birth of (NAME																																					YES				.
						OF LAST BIRTH)? IF YES, RECORD BIRTHS IN TABLE.																																					NO			.
	224					COMPARE 208 WITH NUMBER OF BIRTHS IN HISTORY ABOVE AND MARK:
																NUMBERS															NUMBERS ARE
																ARE SAME															DIFFERENT									(PROBE AND RECONCILE)
																CHECK:		FOR EACH BIRTH: YEAR OF BIRTH IS RECORDED.
																		FOR EACH BIRTH SINCE JANUARY 2004: MONTH AND YEAR OF BIRTH ARE RECORDED.
																		FOR EACH LIVING CHILD: CURRENT AGE IS RECORDED.
																		FOR EACH DEAD CHILD: AGE AT DEATH IS RECORDED.
																		FOR AGE AT DEATH 12 MONTHS OR 1 YEAR: PROBE TO DETERMINE EXACT
																		NUMBER OF MONTHS.
	225					CHECK 216 AND ENTER THE NUMBER OF BIRTHS IN 2004 OR LATER.
						IF NONE, RECORD '0'.

## Sheet: WQ1
SECTION 3A. ANTENATAL CARE
	NO.									QUESTIONS AND FILTERS
	301
						Have you given birth in the last two years?																							YES…………………………..1
																													NO…………………………….2
																			LAST BIRTH											NEXT-TO LAST BIRTH												SECOND-FROM LAST BIRTH
	302			LINE NUMBER OF CHILD
	303			Did you see anyone for antenatal															HEALTH PERSONNEL
				care for the pregnancy of (NAME)?																DOCTOR . . . . . . . . . . . . . . . . . . . . . . . .				.				A
																				NURSE/MIDWIFE . . . . . . . . . . . . . . . .							.	B
				IF YES:				Whom did you see?												MEDICAL ASSISTANT/
																				CLINICAL OFFICER . . . . . . . . . . . . . . .								C
				PROBE "ANYONE ELSE?"																NURSING AIDE . . . . . . . . . . . . . . . . . .							. . .	D
				TO IDENTIFY EACH TYPE															OTHER PERSON
				OF PERSON AND RECORD ALL																TRADITIONAL BIRTH
				MENTIONED.																	ATTENDANT . . . . . . . . . . . . . . .						.	E
																				COMMUNITY HEALTH
																				WORKER . . . . . . . . . . . . . . . . . . . . . . . . . .								F
																				OTHER								X
																							(SPECIFY)
																			NO ONE				.					Y
																										(SKIP TO 308)
	304			Where did you receive antenatal															HOME
				care for this pregnancy?																YOUR HOME . . . . . . . .. . . .………… . .. .						.		A
																				TBA'S HOME . . . . . . . . . . . … . . . . . . . . .						.		B
				PROBE " ANYWHERE ELSE?"																VHT's HOME . . . . . . . . . . … . . . . . . . .. . .						.		C
				RECORD ALL MENTIONED.															PUBLIC SECTOR
																				GOVT. HOSPITAL . . . . . . . . . . . . . . . . . .								D
				IF UNABLE TO DETERMINE IF A																HEALTH CENTRE IV . . . . . . . . . . . . . . . .								E
				HEALTH FACILITY IS PUBLIC OR																HEALTH CENTRE III . . … . . . . . . . . . . . .								F
				PRIVATE MEDICAL, WRITE THE																HEALTH CENTRE II . . . . . . . . . . . . . . . . . .								G
				THE NAME OF THE PLACE.																OUTREACH . . . . . . . . . . . . . . . . . . . . . . . .								H
																				OTHER PUBLIC
																												I
																					(SPECIFY)
				(NAME OF PLACE)
																			PRIVATE MED. SECTOR
																				PFNP .. . . . . . . . . . …. . . . . . . . . . . . . . . . ..								J
																				PVT. HOSPITAL/
																					CLINIC . . . . . . .			.				K
																				OTHER PRIVATE
																						MED.						L
																							(SPECIFY)
																			OTHER									X
																						(SPECIFY)
				How many times in total have/ did you
	305			receive antenatal care during this															No of times . . . . . . . . . . …
				pregnancy?
																			Don't know … . . . . . . . . . . . . . . . . . ………..									8
				How many months pregnant were you															Months …… . . . . . . . . ……
	306			first received antenatal care for this
				pregnancy?
																			Don't know … . . . . . . . . . . . . . . . . . .………..									8
	307			During this pregnancy , has the health
				worker done any of the following at																				YES		NO		DK
				at least once?
				Were you weighed?															. . . . . . . . . . . . .. . . . . . . .					1		2		8
				Was your height measured?															. . . . . . . . . . . . .. . . . . . . .					1		2		8
				Was your blood pressure measured?															. .. . . . . . . .. . . . . . . . . . . .					1		2		8
				Did you give a urine sample?															. . . . . . . . . . . . . . . . . . . . .					1		2		8
				Did you give a blood sample?															. .. . . . . . . . . . . .. . . . . . . .					1		2		8
				Did you receive iron tablets or syrup to prevent anemia?															. .. . . . . . . . . . . . . . . . . . . .					1		2		8
				Did you receive counselling on how to prepare for delivery?															. . . . . . . . . . . . . .. . . . . . . .					1		2		8
				Did you receive counselling on appropriate nutrition
				during pregnancy / lactation															. . . . . . . . . . . . . . . . . . . . . . .					1		2		8
				Did you receive counselling for HIV/AIDS?															. .. . . . . . . . . . . . . . . . . . . .					1		2		8
				Were you tested for HIV/AIDS?															. . . . . . . . . . . . .. . . . . . . . .					1		2		8
	308			Had you been told about the danger signs of serious health																YES . .. . . . . . . . . . . . . . . . . . . . . . . .							1
				problems duirng pregnancy, childbirth, or soon after?
																				NO . . .. . . . . . . . . . . . . . . . . . . . . . . .							2
																							(SKIP TO 310)
																				DON’T KNOW. . . . . . . . . . . . .. . . .							8
	309			Had you been advised where to go if you have these symptoms?															YES . .. . . . . . . . . . . . . . . . . . . . . . . . . . .								1
																			NO . . . . . . . . . . . . . . . . .. . . . . . . . . . . . .								2
																			DON’T KNOW . . . . . . . . . . . . . . .. .. . . .								8
	310			Do you have a card or other document with your own															YES (card seen). . . . . . . . . .						. . . . . . . . . .			1
				immunizations listed?
																			YES (card not seen) . . . . . . . . . . .							. . . . . . .		2
					May i see it please?
																			NO . . . . . . . . . . . . . . . . . . . . . . . . . . . . . . . . .									3
				If a card is presented, use it to assist with answers to
				the following questions.															DON’T KNOW . . . . …. . . . . . . . . . . . . . . . . .									8
	311			During this pregnancy, had you been given any injection in the arm															YES . . . . . . . . . . . . . . . . . . .. . . . . . . . . .								1
				to prevent the baby from getting tetanus?
																			NO . . . . . . . . . . . . . . . .. . . . . . . . . . . . . .								2
																							(SKIP TO 313)
																			DON’T KNOW . . . . . . . . . . . . . . . . .. . . .								8
	312			How many times did you get this injection?															ONE ………………... . . . . . . . . . . . . . . .								1
																			TWO . . . . . . . . . . . . . . . . . . . . . . . . . . . .								2
																			THREE OR MORE. . . . . . . . . . . . . . . .								3
																			DON’T KNOW . ……… . . . . . . . . . . . . .								8
	313			During this pregnancy , what kind of transport did you MAINLY															CAR .. . . . . . . . . . . . . . . . . .. . . . . . . . . . . . . .									1
				use to get to the facility for your antenatal care															MOTORBIKE … . . . . . . . . . . . . . . . . . . . . . .									2
																			PUBLIC TAXI . . . . . . . . . . . . . . . . . . . . . . . . .									3
																			BOAT .. . . . . . . . .. . . . . . . .. . . . . . . . . . . . . . .									4
																			AMBULANCE. . . . . . . . . . . . .. . . . . . . . . . . .									5
																			ON FOOT . . . . . . . . . . . . . . . . .. . . . . . . . . . . .									6
																			BICYLE . .. . . . . . . . . . . . . . . . . . . . . . . . . . . .									7
																			OTHER _________________________									96
																			DON’T KNOW . . . . . . . . . . . . .. . . . . . . . . . .									8
	314			Did you have to pay for any part or all of your transportation to the															YES . . . . . . . . . . . . . . . . .. . . . . . . . . . . .								1
				facility?
																			NO . . . . . . . . . . . . . . . . . . . . . . . . . . . . . .								2
																							(SKIP TO 316)
																			DON’T KNOW . . . . . . .. . . . . . . . . . . . . .								8
	315			How much did you pay in total for transport to the facility and the															AMOUNT . .. . . . . .. . . . . . .
				return from the facility?
																			DON’T KNOW .. . . . . . . . . .. . . . . . . . . . . . . .									8
	316			Have you seen anyone else for a check															YES . . . . . . . . . . . . . . . . . . . . . . . . . .. . . .								1
				on your health during this pregnancy?
																			NO . . . . . . . . . . . . . . . . . . . . . . . . . . . . . .								2
																							(SKIP TO 318)
																			DON’T KNOW .. . . . . . . . . . . . . . . . . . . .								8
	317			Who else checked on your health?															TBA . . . . . . . . . . . . . . . . . . . . .. . . . . . . .								1
				Anyone else?															VILLAGE
																			HEALTH WORKER . . . . . . . . . . .. . . . .								2
				Record all the persons checking health.
																			RELATIVE/ FRIEND . . . . . . . . . . . . . . ..								3
																			NURSE .. . .. . . . . . . . . . . . . . . . . . . . . .								4
																			OTHER _________________________									96
	318			During this pregnancy, did you															YES		.							1
				take any drugs to keep you
				and your baby															NO		.							2
				from getting malaria?																						(SKIP TO 324)
																			DON'T KNOW						.			8
	319			What drugs did you take?															SP/FANSIDAR . . . . . . . . . . . . . . . . . . . . . . . .						.			A
																			CHLOROQUINE . . . . . . . . . . . . . . . . . . . . . .							.		B
				RECORD ALL MENTIONED.
				IF TYPE OF DRUG IS NOT															OTHER									X
				DETERMINED, SHOW TYPICAL																			(SPECIFY)
				ANTIMALARIAL DRUGS TO															DON'T KNOW . . . . . . .								.	Z
				RESPONDENT.
	320			CHECK 319:															CODE 'A'								CODE
																			CIRCLED								A' NOT
				SP / FANSIDAR TAKEN FOR																							CIRCLED
				MALARIA PREVENTION?
																											(SKIP TO 324)
	321			How many times did you take SP
				during this pregnancy?															TIMES			.
																			DON'T KNOW								8
	322			CHECK 304:															CODE 'A', 'B',								OTHER
																			C', 'D' OR 'E'
				ANTENATAL CARE FROM															CIRCLED
				HEALTH PERSONNEL
				DURING THIS PREGNANCY
																											(SKIP TO 324)
	323			Did you get the SP during															ANTENATAL VISIT. . . . . . . . . . . . . . . . . . . . .								. .	1
				any antenatal care visit,															ANOTHER FACILITY
				during another visit to a health															VISIT . . . . . . . . . . . . . . . . . . . . . . . . . . . . . . . .				.					2
				facility or from another source?															OTHER SOURCE _________________									96
	324			Before delivery, whom did you plan with to															HEALTH PERSONNEL. . . . .. . . . . . . . . . . .									1
				assist you during the birth of (NAME)?
																			VILLAGE HEALTH
																			WORKER . . . . . . . . . . . . . . . . . . . . . . . . . .									2
																			NO PLAN . . . . . . . . . . .. . . . . . . . . . . . . .									3
	325			Was (NAME) delivered in a health facility?															YES . . . . . . . . . . . . . .. . . . . .									1
																			NO . . . . . . . . . . . . . . . . . . . .									2
																								(SKIP TO 327)
																			DON’T KNOW . . . . . . . . . . ..									8
	326			Where did you deliver the baby ( NAME)?																HOME
																					YOUR HOME . . . . . . . .. . . .………… . .. .						.		A
																					TBA'S HOME . . . . . . . . . . . … . . . . . . . . .						.		B
																					VHT's HOME . . . . . . . . . . … . . . . . . . .. . .						.		C
																				PUBLIC SECTOR
																					GOVT. HOSPITAL . . . . . . . . . . . . . . . . . .								D
																					HEALTH CENTRE IV . . . . . . . . . . . . . . . .								E
																					HEALTH CENTRE III . . … . . . . . . . . . . . .								F
																					HEALTH CENTRE II . . . . . . . . . . . . . . . . . .								G
																					OUTREACH . . . . . . . . . . . . . . . . . . . . . . . .								H
																					OTHER PUBLIC
																													I
																						(SPECIFY)
																				PRIVATE MED. SECTOR
																					PNFP. .. . . . . . . . . . . . . . . . . . . . . . . . . . . . . . .								J
																					PVT. HOSPITAL/
																						CLINIC . . . . . . . . . . . . . . . . . . . . . . . . .			.				K
																					OTHER PRIVATE
																							MED.						L
																								(SPECIFY)
																				OTHER									X
																							(SPECIFY)
	327			Who helped you to deliver (NAME)?															HEALTH PERSONNEL
																				DOCTOR . . . . . . . . . . . . . . . . . . . . . . . .				.				A
																				NURSE/MIDWIFE . . . . . . . . . . . . . . . .							.	B
																				MEDICAL ASSISTANT/
																				CLINICAL OFFICER . . . . . . . . . . . . . . .								C
				PROBE "ANYONE ELSE?"																NURSING AIDE . . . . . . . . . . . . . . . . . .							. . .	D
				TO IDENTIFY EACH TYPE															OTHER PERSON
				OF PERSON AND RECORD ALL																TRADITIONAL BIRTH
				MENTIONED.																	ATTENDANT . . . . . . . . . . . . . . .						.	E
																				VILLAGE HEALTH
																				WORKER . . . . . . . . . . . . . . . . . . . . . . . . . .								F
																				OTHER								X
																							(SPECIFY)
																			NO ONE				.					Y
	328			Was NAME delivered normally, or assisted															NORMAL/ SPONTANEOUS . . . . . . . . . . . . . .. . .										1
				by using additional equipment or cesarean section?
																			I.V LABOR INDUCTION . . . . . . . . . . . . . . .. . . . . .										2
																			VACUM/FORCEPS/
																			OTHER EQUIPMENT . . . . . . . . . . . . . . . . . . . . . . .										3
																			CESAREAN SECTION . . . . . . . . . . . . . .. . . . . . . ..										4
	329			When (name) was born, was he/she very large,
				larger than average, average,															Average . . .. . . . . . . . . . . . . . . . . . . . . . . . . . . .									1
				smaller than average, or very small?															Larger than average. . . . . . . . . . . .. . . . . . . .									2
																			Average . . . . . . . . . . . . .. . . . . . . . . . . . . . . . . .									3
																			Smaller than average .. . . . . . . . . . . . . . . . .									4
																			Very small . .. . . . . . . . . . . . . . . . . . . . . . . . . .									5
	330			Was (name) weighed at birth?															YES . . . . . .. . . . . . . . . . . . . . . . . . . . . . .. . . . . .									1
																			NO . . . . . . . . . . . . . . . . . . .. . . . . . . . . . . . . . . .									2
																							(SKIP TO 332)
																			DON’T KNOW . . . . . . . . . . . . . . . . . . . . . . . ..									8
	331			How much did (name) weigh?															From card . . . . .				. . . . . . . . . .1 (Kg) _____ ____
				Record weight from health card, if available															From recall . . . . . . . . . 2 (Kg) _____ ____
																			DON’T KNOW . . . . . . . . . . . . . ... . . . . . . . . .									8
	332			Has your menstrual period returned since the															YES . . . . . . . . . . . . . . . .. .. . . . . . . . . . . .. . . . . .									1
				birth of (name)?															NO . . . . . . . . . . . . . . . . . . .. . . . . . . . . . . . . . . .									2
																			DON’T KNOW . . . . . . . . . . . . . . . . . . . . . . . ..									8
	333			In the first three days after delivery, was															YES .. . . . . . . . . . . . . . . . . . . . . . . . . . .. . . . . .									1
				(name) given anything
				to drink other than breast milk?															NO . . . . . . . . . . . . . . . . .. . . . . . . . . . . . . . . . .									2
																			DON’T KNOW . . . . . . . . . . . . . . . . . . . . . . . ..									8
	334			Did you ever breastfeed (name)?															YES . . . . . . . . . . . . . . . . . . . . . . . . . . . .. . . . . .									1
																			NO . . . . . . . . . . . . . . . .. . . . . . . . . . . . . . . . . . .									2
																								(SKIP TO 338)
																			DON’T KNOW . . . . . . . . . . . . . . .. . . . . . . . ..									8
	335			How long after birth did you first put															Immediately . . . . . .. . . . . . . . . . 0
				(name) to the breast?
																			HOURS . .. . . . . . . . .1 ______ _______
																			DAYS . . . . . . . . . . . .2 ______ _______
																			Don’t know / remember . . . . . . .									8
	336			Is (NAME) still breast feeding up to now?															YES . . . . . . . . . . . . . . . . . . . . . . . . . . . .. . . . . .									1
																			NO . . . . . . . . . . . . . . . .. . . . . . . . . . . . . . . . . . .									2
	337			For how long did (NAME) breast feed															DAYS . . . . . . . . . . . . . . . . . . 1 ______ ______
				without anything other than breast milk?
																			WEEKS . . . . . . . . . . . . . . . . . 2 ______ ______
	338			What was (name) given to drink?															Milk (other than breast milk). . . . . . . . . . . . .								. . . . . .	A
																			Plain water. . . . . . . . . . . . . . . . . . . . . . . . . . . .									B
																			Sugar or glucose water . . . . . . . . . . . . . . . .									C
				Mark all that apply															Gripe water . . . .. . . . . . . . . . . . . . . . . . . . . . .									D
																			Sugar-salt-water solution . . . . . . . . . . . . . .									E
																			Fruit juice . . . . . . . . . . . . . . . . . . . . . . . . . . . . .									F
																			Infant formula . . . . . . . . . . . . . . . . . . . . . . . . .									G
																			Tea / Infusions . . . . . . . . . . . . . . . . . . . . . . . .									H
																			Honey . . . . . . . . . . . . . . . . . . . . . . . . . . . . . . . .									I
																			OTHER									X
																						(SPECIFY)
	339			In the first two months after delivery															YES . . . . . . . . . . . . . . . . . . . . . . . . . . . . . . . . ..									1
				of [NAME] did you receive a vitamin A dose like this?															NO . . . . . . . . . . . . . . . . . . . . . . . . . . . . . . . . . .									2
				SHOW AMPULE/CAPSULE/SYRUP.															DON’T KNOW . . . . . . . . . . . . . . . . . . . . . . . ..									8
	340			When (NAME) was born, what instrument															NEW /BOILED BLADE . ………….. . . . . . . .									1
				was used to cut the umbilical cord?															USED BLADE . . . . . . . . . . . .. . . . . . . . . . . .									2
																			KNIFE . . . . . . . . . . . . . . . . . . . . . . . . . . . . . . . .									3
																			OTHER__________________________									96
																			DON’T KNOW .. . . . . . . . . . . . . . . . . . . . . . . .									8
	341			Was anything applied to the cord after the															YES . .. . . . . . . . . . . . . . . . . . . . . . . . . .. . . . . .									1
				cord of (NAME) was cutand tied until the cord fell off?
																			NO . .. . . . . . . . . . . . . . . . . . . . . . . . . . . . . . . . .									2
																								(SKIP TO 343)
																			DON’T KNOW . . . .. . . . . . . . . . . . .. . . . . . . ..									8
	342			What was applied to cord?															Antibiotics……. . . . . . . . . . . . . ..……………..									1
																			Antiseptic .. . . . . . . . . . . . . . . . . . . . . . . . . . . .									2
																			Methylated spirit . . . . . . . . . . . . . . . . . .. . . . . .									3
																			Warm salted water.. . . . . . . . . . . . . . . . . . . . .									4
																			Plain warm water . .. . . . . . . . . . . . . . . . . . . .									5
																			Traditional medicine . . . . . . . . . . . . . . . . . . . .									6
																			Earth . . . . . . . . . . . . . . . . . . . . . . . . . . . . . . . . . . .									7
																			Nothing. . . . . . . . . . . . . . . . . . . . . . . . . . . . . . . . .									8
																			OTHER ___________________										96
	343			After birth, was (NAME) wiped with a dry cloth?															YES . . . . . . . . . . . . . . . . . . . . . . . . . . . .. . . . . .									1
																			NO . . . . . . . . . . . . . . . . . . . . . . . . . . . . . . . . . . .									2
																								(SKIP TO 346)
																			DON’T KNOW . . . . . . . . . . . . . . . . . . . . . . . ..									8
	344			How long after birth (NAME) was dried with															MINUTES . . . . . . . . . . . . . . .. . .. . .1 ______ _____
				a dry cloth?
																			HOURS . . . . . . . . . . . . . . . .. . . .. . . 2 _______ ______
																			DON’T REMEMBER . . . . . . . . . . . . . . . . . . . .									6
																			DON’T KNOW . . . . . . . . . . . . .. . . . . . . . . . .									8
	345			Was (NAME) dried before or after the															BEFORE . . . . . . . . . . . . . . . . . . . . . . . . . . . .									1
				placenta was delivered?
																			AFTER . . . . . . . . . . . . . .… . . . . . .. .. . . . . . . .									2
																			DON’T REMEMBER . . . . . . . . . . .. . . . . . . .									6
																			DON’T KNOW . . . . . . . . . . . . . . . . . . . . . . . .									8
	346			Was (NAME) wrapped in a dry cloth?															YES . . . . . . . . . . . . . . . . . . . . . . . . . . . . .. . . . . .									1
																			NO . . . . . . . . . . . . . . . . . . . . . . . . . . . . . . . . . .									2
																								(SKIP TO 349)
																			DON’T KNOW . . . . . . . . . . . . .. . . . . . . . . . ..									8
	347			How long after birth was (NAME) wrapped?															MINUTES . ... . . . . . . . . . . . . . 1______ _____
																			HOURS . . . . . . . . .. . . . .. . . 2 _______ ______
																			DON’T REMEMBER . . . . . . . . . . . . . . . . . . . .									6
																			DON’T KNOW . . . . . . . . . . . . . . . . . . . . . . . . .									8
	348			Was (NAME) wrapped before or after															BEFORE . . . . . . . . . . . . . . . . . . . . . . . . . . . . .									1
				the placenta came out?
																			AFTER … . .. . . . . . . . . . . . .. . . . .. .. . . . . . . .									2
																			DON’T REMEMBER . . . . . . . . . . . . . . . . . . .									6
																			DON’T KNOW . . . . . . . . . . . . . . . . . . . . . . .									8
	349			Was (NAME’s) head covered with anything?															YES . . . . . . . . . . . . . . . . . . . . . . . . . . . .. . . . . .									1
																			NO . . . . . . . . . . . . . . . . . . . . . . . . . . . . . . . . . . .									2
																			DON’T REMEMBER . . . . . . . . . . . . . . . . . . . .									6
																			DON’T KNOW . . . . . . . . . . . . . .. . . . . . . . . ..									8
	350			How long after (NAME) was born was (NAME) bathed															MINUTES . . . . . . . . . . . . . . . .. . . . . . 1______ _____
				for the first time?
																			HOURS . . . . . . . . . . . . . . . . . . .. . . 2 _______ ______
																			DAYS . . . . . . . . . . . . . . . . ... . . . . . . . 3 ______ _____
																			DON’T REMEMBER . . . . . . . . . . . . . . . . . . . .									6
																			DON’T KNOW . . . . . . . . . . . . . . . . . . . . . . . .									8
			I would like to talk to you about checks on (name)’s																YES . . . . . . . . . . . . . . . . . . . . . . . .. . . . . . . . . .									1
	351			health after delivery – for example,
				someone examining (name),
				checking the cord, or seeing if (name) is ok.															NO . . . . . . . . . . .. . .. .. . . . . . . . . . . . . . . . . . .									2
																			DON’T KNOW . . . . . . . . . . . .. . .. . . .. . . . . ..									8
					Before you left the facility, did anyone
					check on (name)’s health?
	352			And what about checks on your health –
				I mean, someone
				assessing your health, for example															YES . . . . . . . ... . . . . . . . . . . . . . .. . . . . . . . . .									1
				asking questions about
				your health or examining you.
																			NO . . . . . . . . . . .. . .. .. . . . . . . . . . . . . . . . . . .									2
				Did anyone check on your health before
				you left the facility?
	353			After the delivery was over and before															YES . . . . . . .. .. . . . . . . . . . . . . . .. . . . . . . . . .									1
				(person or persons in 327)
				left you, did (person or persons in 327)
				check on (name)’s health?															NO . . . . . . . . . . .. . .. .. . . . . . . . . . . . . . . . . . .									2
	354			And did (person or persons in 327) check on your															YES . . . . . . . ... . . . . . . . . . . . . . .. . . . . . . . . .									1
				health before leaving?
				By check on your health, I mean assessing															NO . . . . . . . .. .. .. . .. .. . . . . . . . . . . . . . . . . . .									2
				your health, for example asking questions
				about your health or examining you
									POST NATAL CARE FOR MOTHER AND CHILD
																				LAST BIRTH										NEXT-TO LAST BIRTH												SECOND-FROM LAST BIRTH
	355			I would like to talk to you about checks															YES . . . . . . . ... . . . . . . . . . . . . . .. . . . . . . . . .									1
				on (name)’s health
				after delivery for example, someone
				examining (name),
				checking the cord, or seeing if the baby is ok.															NO . . . . . . . . . . .. . .. .. . . . . . . . . . . . . . . . . . .									2
																							(SKIP to 363)
				After (name) was delivered, did
				anyone check on his/her health?
	356			Did such a check happen only once,															ONCE . . . . . . .. . . . . . . . . . . . . . .. . . . . . . . . .									1
				or more than once?
																			MORE THAN ONCE . . . . . . . . . . . . . . . . . . .									2
	357			How long after delivery did that check happen?															HOURS . . . . . . . . . .. . . . . . . . 1______ _____
																			DAYS . . . . . . . . . . . . . . .. . . 2 _______ ______
																			WEEKS . . . . . . . . . . . . . . . . . 3 ______ _____
																			DON’T REMEMBER . . . . . . . . . . . . . . . . . . . .									6
	358			Who checked on (name)’s health at that time?															HEALTH PERSONNEL
																				DOCTOR				.				A
																				NURSE/MIDWIFE . . . . . . . . . . . . . . . . .								B
																				MEDICAL ASSISTANT/
																				CLINICAL
																					OFFICER . . . . . . . . . . . . . . . . . . . . ..				.			C
																				NURSING AIDE . . . . . . . . . . . . . . . . . . .							. . .	D
																			OTHER PERSON
																				TRADITIONAL BIRTH
																					ATTENDANT . . . . . . . . . . . . . . . . . .						.	E
																				VILLAGE HEALTH
																				WORKER . .. . . .. . . . . . . . . . . . . . . . . .								F
																				RELATIVE/ FRIEND . . .. . . . . . . . . . . .								G
																				OTHER									X
																							(SPECIFY)
	359			Where did this check take place?															HOME
																				YOUR HOME . . . . . . . . . . . . . . . . . . . .								A
																				TBA'S HOME . . . . . . . . . . . . . . . . . . . . . .								B
																				OTHER HOME . . . . . . . . . . . . . . . . . . . .								C
																				VHT's HOME . . . . . . . . . . . . . . . . . . . . .								D
																			PUBLIC SECTOR
																				GOVT. HOSPITAL . . . . . . . . . . . . . . . . .								E
																				HEALTH CENTRE IV .. . . . . . . . . . . . . .. .								F
																				HEALTH CENTRE III .. . . . . . . . . . . . . .. .								G
																				HEALTH CENTRE II..... . . . . . . . . . . . . .. .								H
																				OTHER PUBLIC
																					(SPECIFY)
																			PRIVATE MED. SECTOR
																				PFNP . . . . .. . . . . . . . . . . . .. . . . . . . . . . . .								I
																				PVT. HOSPITAL/
																					CLINIC .. . . . . . … .. . . . . . . . . . . . . . . ..			.				H
																				OTHER PRIVATE
																						MED.						J
																							(SPECIFY)
																			OTHER									X
																						(SPECIFY)
	360			How long after birth did you Leave the facility?															Hours .. . . . . . . . . . . . . . . . ..… . . . . 1 ___ ____
				If less than one day,record hours															Days .. .. . . . . . . . . . . . . . . . . . . . . . . 2 ___ ____
				If less than one week,record days
																			Weeks . . . . . . . . . . . . . . . . . . . . . ..3 ___ ____
																			DON’T KNOW. . .. . . . . . . .. . . . . . . . . . . . . .									8
	361			Now I would like to talk to you about what
				happened after you left the facility.
																			YES . . . . . . . ... . . . . . . . . . . . . . .. . . . . . . . . .									1
				Did anyone check on (name)’s health after
				you left the facility?															NO . . . . .. . .. . . .. . .. .. . . . . . . . . . . . . . . . . . .									2
	362			After the (person or persons in 327) left you,															YES . . . . . . . .. . . . . . . . . . . . . . . .. . . . . . . . . .									1
				did anyone check on the health of (name)?
																			NO . . . . . . . . . . .. . .. .. . . . . . . . . . . . . . . . . . .									2
																												YES	NO
	363			Sometimes children have severe illnesses and															Child not able to
				should be taken immediately to a health facility.															drink or breastfeed .. . . . . . . . . . . . . . . . . . . . . .									1	2
																			Child becomes sicker . . . . . . . . . . . . . . . . . .. .									1	2
				What types of symptoms would cause you to take your															Child develops a fever.. . . . . . . . . . . . . . . . . . ..									1	2
				child to a health facility right away?															Child has fast breathing. . . . . . . . . . . . . . . . . . .									1	2
																			Child has difficult breathing. . . . . . . . . . . . . . . .									1	2
																			Child has blood in stool . . . . . . . . . . . . . . . . . .									1	2
																			Child is drinking poorly . . . . . . . . . . . . . . . . . . .									1	2
	364			Many different factors can prevent
				women from getting
				medical advice or treatment for themselves															1 - BIG PROBLEM
				or their children from
				the health facility
																			2 - NOT A BIG PROBLEM
				When your child is sick and you want to
				get medical advice or
				treatment, is each of the following
				a big problem or not?
				Getting permission to go to the doctor?															PERMISSION TO GO . . . . . . . . . . . . .. . . . . . .									1	2
				Getting money needed for advice or treatment?															GETTING MONEY. . . . . . . . . . . . . . . . . . . . . . . .									1	2
				The distance to the health facility?															DISTANCE . . . . . . . . . . . . . . . . . . . . . . . . . . . . .									1	2
				Not wanting to go alone?															GO ALONE . . . . . . . . . . . . . . . . . . . . . . . . . . . . .									1	2
				The health workers are not available most of the time															AVAILABILITY OF HEALTH WORKERS . . . . . .									1	2
				The quality of care (for example out of stocks)															QUALITY OF CARE. . . . . . . . . . . . . . . . . . . . . . .									1	2
				Not finding the health providers friendly?															FRIENDLINESS OF STAFF . . . . . . . . . . . . . . .									1	2
	365			When you need to seek care for your child,															BY FOOT .. . . . . . . . . . . . . . . . . . . . . . . . . . . . . . .									1
				how do you travel to the health facility?															BY BICYCLE . . . . . . . . . . . . . . . . . . . . . . . . . . .									2
																			BY CAR .. . ... . . . . . . . . . . . . . . . . . . . . . . . . . . . .									3
																			BY PUBLIC TRANSPORT . . . . . . . . . . . . . . ..									4
																			OTHER									X
																						(SPECIFY)
	366			Would you be willing to receive advice from a VHT
				concerning pregnancy related information?																YES				NO			DK
				Recommending ANC visits																1				2			8
				Delivering from health facility with a skilled																1				2			8
				health personnel
				Visiting Health facility after delivery																1				2			8
[truncated: 1 more columns]

[truncated: 5 more sheets: ADD WQ1, Cover Child Health, Consentchdrn, Children health, Int. obs.]
